# Supplementary material for: OverFlap PCR: A reliable approach for generating plasmid DNA libraries containing random sequences without a template bias
Source: PLoS One. 2022 Aug 8;17(8):e0262968. doi: 10.1371/journal.pone.0262968 (PMC9359533; doi:10.1371/journal.pone.0262968)
Supplement: S1 Table — Sheet 1: list of variants that were identified during each experiment, number of reads that encode each peptide, and their relative abundance within each dataset and CPO. Variants with CPOs <1 are shaded in red. Sheet 2: average frequency of a specific aa occurrence at every position during each experiment and comparison to their theoretical occurrence in random nucleic acid sequences. (XLSX) [file pone.0262968.s003.xlsx]

## Sheet: Identified aa encoding variants
WPA								OverFlap								OverFlapAsym
target				randomized				target				randomized				target				randomized
kmer count	read count	%	Cumulative Probability of Ocurrence	kmer count	read count	%	Cumulative Probability of Ocurrence	kmer count	read count	%	Cumulative Probability of Ocurrence	kmer count	read count	%	Cumulative Probability of Ocurrence	kmer count	read count	%	Cumulative Probability of Ocurrence	kmer count	read count	%	Cumulative Probability of Ocurrence
YS*EHFRWGKPV*	21163	33.7873	1284.59	Y*	5804	9.26624	352.302	YSYSMEHFRWGKPV*	3	0.00325087	0.147394	Y*	4435	4.68771	212.541					YTSHARVHEMRTSLGYAEN*	446	0.072938	3.54844
YSYSMEHFRWGKPV*	9722	15.5214	590.125	YPKGTRS*	1592	2.54167	96.6343					YL*	1278	1.35082	61.2463					YRRQPGQTATPRTRYRTPM*	380	0.0621445	3.02333
YSMEHFRWGKPV*	68	0.108564	4.12759	YKA*	1248	1.99246	75.7535					YPPKNNAPDRTTITDCPS*	1054	1.11406	50.5114					YSRSTTILEKRPKLRCDLIK*	357	0.0583831	2.84034
YSYS*EHFRWGKPV*	45	0.0718437	2.7315	YPCPTKST*	1034	1.65081	62.7637					YTSPRPYIPMELLPPLIHN*	1001	1.05804	47.9715					YVTR*AQNLPYQYAATMPG*	332	0.0542947	2.64144
YSYSTEHFRWGKPV*	24	0.0383166	1.4568	YKQWTPEQTQYKTLP**	892	1.4241	54.1443					YTPP*	889	0.939657	42.604					YST*PHKATEL*EHWYPRT*	324	0.0529864	2.57779
YSWEHFRWGKPV*	23	0.0367201	1.3961	YEH*	884	1.41133	53.6587					YRVRQPQKPP*	822	0.868839	39.3932					YVTYSTWQCKWTHISVWC**	319	0.0521687	2.53801
YSYSMEHFRRGKPV*	23	0.0367201	1.3961	YEKLKAAHIGHTTQVT*	867	1.38419	52.6268					YLT*	811	0.857212	38.866					YPDQPLPWSLQRQRKSPLW*	302	0.0493885	2.40275
YSYSMGHFRWGKPV*	21	0.033527	1.2747	YTRHTYVQQKK*	843	1.34587	51.17					Y*NLIGARYRIWLKNGR*N*	765	0.808591	36.6615					YASI*QSHHQPY*DRISFV*	298	0.0487344	2.37093
YPYSMEHFRWGKPV*	21	0.033527	1.2747	YRKQT*	828	1.32192	50.2595					YLDPQVNTLNNHFGNRGTQ*	746	0.788508	35.751					YSY**TNSKENSPVRDTVA*	296	0.0484073	2.35502
YSYSMEHFRWGKPA*	13	0.0207548	0.789099	YK*	672	1.07287	40.7903					YSHRDHNSTNIYLMCTNVV*	670	0.708178	32.1088					YRLPLKRYPNYQRAEPLQE*	292	0.0477531	2.32319
YSQEHFRWGKPV*	12	0.0191583	0.728399	YTGRTKDAM*	606	0.967495	36.7841					YC*	669	0.707121	32.0609					YHSRVDATNNEITDKRHYR*	291	0.0475896	2.31523
YSYSMEHSRWGKPV*	12	0.0191583	0.728399	YAHNSNR*	584	0.932371	35.4488					YTY*	649	0.685981	31.1024					YNLDRKRIKS*SGT*DSDS*	290	0.0474261	2.30728
YSYSVEHFRWGKPV*	12	0.0191583	0.728399	YTSPRAHTTRA*	582	0.929178	35.3274					YSHFVYSY*VPLPTLVIRS*	641	0.677525	30.719					YT*LRGEPPLMYQAPPKQA*	287	0.0469355	2.28341
YSYSMEHFR*GKPV*	11	0.0175618	0.667699	YQP*	573	0.914809	34.7811					YRIILQ*LFALSILTIKLD*	584	0.617277	27.9874					YLLDV*EVNARVRKLTLMR*	285	0.0466084	2.2675
YS*EHFRWGEIPV*	11	0.0175618	0.667699	YLRKPYYGPDKPK*	547	0.8733	33.2029					YSFH*	577	0.609879	27.6519					YSHHAQPQVEES*IGTKN**	281	0.0459542	2.23567
YSCSMEHFRWGKPV*	10	0.0159653	0.606999	YA*	521	0.83179	31.6247					YRKATFYCH*	573	0.605651	27.4602					YVRRLTCYGQQNGRHAVTP*	278	0.0454636	2.2118
YS*EHLVWGKPV*	10	0.0159653	0.606999	YKQNYT*	491	0.783894	29.8037					YTQRLS*	566	0.598252	27.1247					YINE*TIPQ*VYPTMRTLI*	278	0.0454636	2.2118
YSYSMEHFRWGNPV*	10	0.0159653	0.606999	YARTDTT*	486	0.775912	29.5002					**NMSTTYKPKL*QLSS*	555	0.586625	26.5976					YPR*VSVYKYGCTAAFAP**	274	0.0448095	2.17998
YSYSMEHFRWGRPV*	9	0.0143687	0.546299	YHNKRQI*IREKQPTGKN*	485	0.774315	29.4395					YSTIISSSPRTYLPNNYKV*	550	0.58134	26.358					YNHHRTHL**DLYVYTEST*	274	0.0448095	2.17998
YSYEHFRWGKPV*	9	0.0143687	0.546299	YHTP*	479	0.764736	29.0753					YVNRASH*	531	0.561257	25.4474					YSPTTYVGRGNDGATRRSQ*	270	0.0441553	2.14816
YSYSMEHFGWGKPV*	8	0.0127722	0.485599	YLGKRQ*	473	0.755157	28.7111					YS*	521	0.550688	24.9682					YDTRDGQFASRIQQLNTKH*	268	0.0438282	2.13224
YSYSMKHFRWGKPV*	8	0.0127722	0.485599	YLSQQGN*	457	0.729612	27.7399					YPC*	515	0.544346	24.6806					YKTCHKQYPKPLITVIKAL*	266	0.0435012	2.11633
YF*EHFRWGKPV*	7	0.0111757	0.424899	YLKRATC*	446	0.712051	27.0722					YN*	515	0.544346	24.6806					YLSVDRLRGTNMSMSDATP*	265	0.0433376	2.10838
YSYPMEHFRWGKPV*	7	0.0111757	0.424899	YHVKKKN*	445	0.710454	27.0115					YRSPTAT*D*YVTSNTPRP*	503	0.531662	24.1056					YSGVDRHRQKRKPELS**T*	263	0.0430105	2.09246
YSYSMEHFRWDKPV*	7	0.0111757	0.424899	YLNQHAQRPRI*	444	0.708858	26.9508					YYTYDTHIR*TVSNP*PRR*	491	0.518978	23.5305					YERPIPTKARLNNK*DQPQ*	263	0.0430105	2.09246
YSYSMEYFRWGKPV*	7	0.0111757	0.424899	YKQPTQVGPERS*	435	0.694489	26.4045					YVRIR*	487	0.51475	23.3388					YMGHEEVQH*SPSVYPDVA*	260	0.0425199	2.06859
YSYSMEHFRWGKSV*	6	0.00957916	0.3642	YI*R*	408	0.651383	24.7656					YKHISLQRNDTTAGNAAHV*	482	0.509465	23.0992					YPKSSQQMLKTDRPRLTIT*	258	0.0421929	2.05268
YSYSMEHFRWGEPV*	6	0.00957916	0.3642	YQNTGTRAPNLMR*PQIM*	348	0.555591	21.1236					YHIEPVKLRIRSPINPPYG*	467	0.493611	22.3803					YETKR*PSSTNASNVILGT*	257	0.0420293	2.04473
YS*ESFRWGKPV*	6	0.00957916	0.3642	YIKPT*	345	0.550801	20.9415					YSPAEPKPSLTQPHGT*HQ*	443	0.468243	21.2301					YGEWRN*NELCRR*HRFY**	257	0.0420293	2.04473
YSHSMEHFRWGKPV*	6	0.00957916	0.3642	YPRA**	318	0.507695	19.3026					YI*	422	0.446046	20.2237					YQNITRGQYRNKRFTANYG*	256	0.0418658	2.03677
YSYSMEHFKWGKPV*	6	0.00957916	0.3642	YPTSTD*	302	0.482151	18.3314					YHLNPIISLLCSP*	419	0.442875	20.08					YRSEVQPK*GTCQTAKQCL*	255	0.0417022	2.02881
YSYSMERFRWGKPV*	5	0.00798263	0.3035	YNVKPPKPQTTPADEPKP*	287	0.458203	17.4209					YPIA*	416	0.439704	19.9362					YLKRTP*QIFAGATRVNKP*	255	0.0417022	2.02881
YS*EHLDG*PV*	5	0.00798263	0.3035	YEITKVAL*	280	0.447027	16.996					YPHLKAEI*RYPPLSTKED*	410	0.433363	19.6487					YHADFRTTAYPKPRKPSRC*	255	0.0417022	2.02881
YS*EHLDGGKPV*	5	0.00798263	0.3035	YLE*	280	0.447027	16.996					YESQS*YSITNNTNQITKL*	410	0.433363	19.6487					YEDERKPNGPPHYQKN*ST*	249	0.040721	1.98108
YSYSMEHFRWGKLV*	5	0.00798263	0.3035	YPESMNPQQ*	273	0.435852	16.5711					YLYAFLTLLLEGL*AKTVR*	408	0.431249	19.5528					YQTTRRR*PSSRIQVSSTD*	249	0.040721	1.98108
YSYSMEHFRWGKPI*	4	0.0063861	0.2428	YS*EHFRWGKPV*	264	0.421483	16.0248					YER*RPAQYQLSILPNN*M*	402	0.424907	19.2653					YSRSDS*LRTALICKNNSDK*	248	0.0405575	1.97312
YSYSMEHLVWGKPV*	4	0.0063861	0.2428	YLRQKP*AK*	259	0.4135	15.7213					YTHLSFHPSRLTIHN*LDG*	400	0.422793	19.1694					YKSKRLDAEQPCRENTLCT*	247	0.0403939	1.96516
YSYSMEHFRWSKPV*	4	0.0063861	0.2428	YGGSI*K*	256	0.408711	15.5392					YT*	398	0.420679	19.0736					YGCVPMLSSRHIPTGKS*V*	247	0.0403939	1.96516
YS*EHFRWGVKPV*	4	0.0063861	0.2428	YKNLK*	244	0.389552	14.8108					YRQHDR*	397	0.419622	19.0257					YKSTRSCKGQE*CEGQIEA*	245	0.0400669	1.94925
YSYSMEHFRWGTPV*	4	0.0063861	0.2428	YNEQYEQH*R*GSTNPILT*E*	224	0.357622	13.5968					YTTWPGRPPS*	393	0.415394	18.834					YVMRQTNVLTRRKAPKEL*	244	0.0399033	1.9413
YSYSREHFRWGKPV*	3	0.00478958	0.1821	YRKK*	216	0.34485	13.1112					YNHPLVNSMIKLILPTTPQ*	382	0.403767	18.3068					YETHTVDRFIEKRCRHMRE*	241	0.0394127	1.91743
YSYFMEHFRWGKPV*	3	0.00478958	0.1821	YCSRTVQQGN*	212	0.338464	12.8684					YPHGCHCHRS*RPLITITR*	380	0.401653	18.211					YATTPPESSQD*VDMHNPY*	241	0.0394127	1.91743
YTYSMEHFRWGKPV*	3	0.00478958	0.1821	YPTRTSAPINGTTSTRAKP*	202	0.322498	12.2614					YN*KISRLVSSALT*PSKS*	377	0.398482	18.0672					YPTNRNAERHSAQTS*Q*G*	237	0.0387585	1.8856
YS*EHF*MGVKPV*	3	0.00478958	0.1821	Y*KIKMRYY*	188	0.300147	11.4116					YAHRAIWS*RYYTS*TI*P*	374	0.395311	17.9234					YRDPLWIYLTRNEAAVVFT*	236	0.038595	1.87765
YSLGTF*MG*PV*	3	0.00478958	0.1821	YPAK*	177	0.282585	10.7439					YFA*	370	0.391083	17.7317					SDGLNAV**RMLLPALKLSK*	236	0.038595	1.87765
YFYSMEHFRWGKPV*	3	0.00478958	0.1821	YRKPHIDPRFSETATQK**	170	0.271409	10.319					YSKFLSPNRNQNTAPHLKC*	368	0.388969	17.6359					Y*THSHLPPIHVAAYWSHD*	235	0.0384315	1.86969
YSYSMEHLRWGKPV*	3	0.00478958	0.1821	YP*	170	0.271409	10.319					YNIRPLFVHTIALSLHFRL*	367	0.387912	17.5879					YHRAGEVSVLPSV*PKNHF*	231	0.0377773	1.83787
YSYSIEHFRWGKPV*	3	0.00478958	0.1821	YTSSPSNRLQSQPKITLEKREAEAYSYSMEHFRWGKPV*	167	0.26662	10.1369					YVIS*LFHHRTVSVMIHKP*	362	0.382627	17.3483					YPQRETSLRKRKNGKDRY**	229	0.0374502	1.82195
YS*GTF*MG*TV*	3	0.00478958	0.1821	YRR*NTRYTRKADKRNINDVRI*	142	0.226707	8.61939					YNNIPLLTKY*HST*NNPR*	360	0.380513	17.2525					YSTGNEQRRKLRALSRRTR*	229	0.0374502	1.82195
YSYSMEHFRWG*PV*	2	0.00319305	0.1214	YPKRSTPRNIPT*	137	0.218724	8.31589					YLQ*	358	0.3784	17.1566					YFLMQGLERVLHAPKKTKV*	228	0.0372867	1.814
YSYSMEHFRWGKPD*	2	0.00319305	0.1214	YIKYH*	134	0.213934	8.13379					YISPIGYNLTVPTYCN*	351	0.371001	16.8212					YHESLPRSEESLAMHITRD*	228	0.0372867	1.814
YSYSMEHFRWGKQV*	2	0.00319305	0.1214	YTTPHSHQNKGEQPRTRKK*	130	0.207548	7.89099					YSPVQYIVCNTGLLYRKRN*	349	0.368887	16.7253					YLDLADARGRQTPYSKNAK*	228	0.0372867	1.814
YSYSMEPFRWGKPV*	2	0.00319305	0.1214	YGTNTKK*	129	0.205952	7.83029					YHGRLLRHPYTITLPYTGL*	348	0.36783	16.6774					YLTSSSLAK*LSLGKSYAS*	227	0.0371232	1.80604
YS*GTF*MG*TKL*	2	0.00319305	0.1214	Y*AKQTNSGQTPNTHNNTK*	123	0.196373	7.46609					YKVVKT*YTHPIISKPLFL*	348	0.36783	16.6774					Y*SESYMTKVSCLVPLVKTK*	227	0.0371232	1.80604
YY*EHFRWGKPV*	2	0.00319305	0.1214	YNT*LNTPYRNPCLEPNQS*E*	91	0.145284	5.52369					YLSAVLNTQLLYFS*PRQN*	347	0.366773	16.6295					YLQPTLEVASN*HGFDKAF*	225	0.0367961	1.79013
YSYSMEHFRWGEIPV*	2	0.00319305	0.1214	YLNER*	77	0.122932	4.67389					YEMLMFFPR*	344	0.363602	16.4857					Y*TAHFSSGISTTLHTLCQ*	224	0.0366326	1.78217
YSYSMEHLDGGKPV*	2	0.00319305	0.1214	YHTAEKTTRHTEIYY*	53	0.0846159	3.2171					YGSKPNRCEFNLTIRLP*	336	0.355146	16.1023					YSDEVGGA*NLEAGVVHL**	223	0.036469	1.77422
YT*EHFRWGKPV*	2	0.00319305	0.1214	YPTHIVTQ*	50	0.0798263	3.035					YHHVRQLFSPAALNRLIAC*	330	0.348804	15.8148					YPRYKSARMTQ*GNKKRKR*	223	0.036469	1.77422
YSYSMEHFRGGKPV*	1	0.00159653	0.0606999	YS*EHFRRGKPV*	48	0.0766332	2.9136					YVNKVCAATSGHLQKRVANK*	327	0.345633	15.671					YVLNDKALATGPTTARNAF*	222	0.0363055	1.76626
YS*EHFLDGGKPV*	1	0.00159653	0.0606999	YS*EHFR*GKPV*	44	0.0702471	2.6708					YHYGEKCAHGSNSSSHTQR*	326	0.344576	15.6231					YDPSLDGSSFEDNPLTLHK*	221	0.0361419	1.75831
YSYSMEHFSWGKPV*	1	0.00159653	0.0606999	YVQNMK*	40	0.063861	2.428					Y*	326	0.344576	15.6231					YYTPTLKPWRQTKTHPEAN*	220	0.0359784	1.75035
YS*EHFRWGGKPV*	1	0.00159653	0.0606999	YH*	39	0.0622645	2.3673					YALAVIPIKTKKFYVTR*	323	0.341405	15.4793					YKNHKSHIALMRIYSRTNT*	220	0.0359784	1.75035
YLFRNILVWGKPV*	1	0.00159653	0.0606999	YQEPETHSDNFPQKTSPKK*	35	0.0558784	2.1245					YQTLCFRESLPSPINKT*G*	321	0.339291	15.3835					YVPLPNYRMEPSWDVQ*RM*	220	0.0359784	1.75035
YSLFYGTI*MG*PV*	1	0.00159653	0.0606999	YS*GHFRWGKPV*	33	0.0526854	2.0031					YINAER*TDKSRRQQ*	317	0.335063	15.1918					Y*GTQSTSGSPVDPAQGAH*	220	0.0359784	1.75035
YSYSMEHFRWGNIV*	1	0.00159653	0.0606999	YS*EHFRWGRPV*	31	0.0494923	1.8817					YNPIN*TR*	311	0.328721	14.9042					YHKYLLGPMRRLTACH*PS*	220	0.0359784	1.75035
YSYSMEHFRWG*TV*	1	0.00159653	0.0606999	YS*EHFGWGKPV*	29	0.0462993	1.7603					YFCATK*IRAPHSIHHRDG*	310	0.327664	14.8563					YRNTEQIPVPPRSQCYYIP*	219	0.0358149	1.74239
YVL*EQF*MGYKPV*	1	0.00159653	0.0606999	YS*EHFRWGKPA*	29	0.0462993	1.7603					YRNRYFVYISAFTTRF*RC*	307	0.324493	14.7125					YLTHRMRHIALSYSNVQEP*	216	0.0353242	1.71852
YS*SMEHFRWGKPV*	1	0.00159653	0.0606999	YP*EHFRWGKPV*	26	0.0415097	1.5782					YVYRRLCLTYLSLR*NFQYK*	307	0.324493	14.7125					YKRSQCN*R*LAPRFHLEY*	216	0.0353242	1.71852
YSYSYGTVLDGDKPV*	1	0.00159653	0.0606999	YS*EHFRWGEPV*	25	0.0399131	1.5175					YKMHPS*YSKCSLVHTNPP*	307	0.324493	14.7125					YLDAYPYKSRNRYNDAHVR*	215	0.0351607	1.71057
YVLGTF*YWG*TS*	1	0.00159653	0.0606999	YRKPNQ*	22	0.0351236	1.3354					YLFK*YVAVLTILIL*ARP*	306	0.323436	14.6646					Y*ANKMYHKQICNTTTTRS*	214	0.0349972	1.70261
YPYSMEHLRWGKPV*	1	0.00159653	0.0606999	YS*EHSRWGKPV*	21	0.033527	1.2747					YML*	304	0.321322	14.5688					YHNKRKPSPP*TQNRGGCR*	213	0.0348336	1.69466
YS*ETSFRWGKPV*	1	0.00159653	0.0606999	YS*	19	0.030334	1.1533					YSHLWQ*	303	0.320266	14.5208					YTIRDPR*R*NHKEDYFHV*	213	0.0348336	1.69466
YSLGTFRWGKPV*	1	0.00159653	0.0606999	YET*	18	0.0287375	1.0926					YIPNTL*	299	0.316038	14.3291					YGDRKLKTD*HKQSSAMTL*	213	0.0348336	1.69466
YSYSMEHFRMGKPV*	1	0.00159653	0.0606999	YN*	17	0.0271409	1.0319					YLP*LTIETLPLTLP*	298	0.314981	14.2812					YREYLIVRKLTTPNIPSASK*	213	0.0348336	1.69466
YSLGTI*MG*PV*	1	0.00159653	0.0606999	YS*EHFRWGKSV*	17	0.0271409	1.0319					YH*LLKEKLNILTVICRASA*	297	0.313924	14.2333					YTTSGKRRQRNKLLRPSVTK*	213	0.0348336	1.69466
YSYS*EHLRWGKPV*	1	0.00159653	0.0606999	YT*	16	0.0255444	0.971199					YIRGI**QHA*	297	0.313924	14.2333					YTELTLAELFRSFSA*NGT*	212	0.0346701	1.6867
YS*EHF*MGVNQF*	1	0.00159653	0.0606999	YS*KHFRWGKPV*	16	0.0255444	0.971199					YQLQLHLLYLLNNSNLFVVV*	296	0.312867	14.1854					YASDRHVASP*PRTLVENA*	211	0.0345066	1.67874
YSLGTF*MGLNPV*	1	0.00159653	0.0606999	YS*EHFRWGNPV*	16	0.0255444	0.971199					Y*GMN*	295	0.31181	14.1374					YELRTLEHTYGPSGKIHRT*	211	0.0345066	1.67874
YSYSMEHLDGVKPV*	1	0.00159653	0.0606999	YS*EHFRWDKPV*	14	0.0223514	0.849799					YA*	294	0.310753	14.0895					YHPT*TTLT*YFH*NR*AL*	210	0.034343	1.67079
YSYSMGTF*MGVKPV*	1	0.00159653	0.0606999	YIQGHE*	14	0.0223514	0.849799					YTLRIISSAPSHYPRIGRF*	293	0.309696	14.0416					SGLDS*TGPQNGTLTSQNLS*	210	0.034343	1.67079
YS*EHFRWVNPV*	1	0.00159653	0.0606999	YS*ERFRWGKPV*	12	0.0191583	0.728399					YTRDSECIALRVPSTPKFL*	292	0.308639	13.9937					YQPK*STNRSYMA*VGRCR*	210	0.034343	1.67079
YSYSMEHF*MGVKPV*	1	0.00159653	0.0606999	YKP*KP*	12	0.0191583	0.728399					YMIHQAV*	289	0.305468	13.8499					YRP*ANGR*YKSDTRSERH*	209	0.0341795	1.66283
YSHS*EHFRWGKPV*	1	0.00159653	0.0606999	YNH*	12	0.0191583	0.728399					YNGITSLTSFQHSQFTEIE*	288	0.304411	13.802					YRSKRYHNGNSGPTRDDTM*	209	0.0341795	1.66283
YSYPMEHSRWGKPV*	1	0.00159653	0.0606999	YS*EYFRWGKPV*	12	0.0191583	0.728399					YRSS*	287	0.303354	13.7541					YC*MMASITYTIYPVIDRQ*	208	0.0340159	1.65488
YSYSYGTF*YGVKPV*	1	0.00159653	0.0606999	YS*EHFRWGKPI*	11	0.0175618	0.667699					YIND*VAI*	284	0.300183	13.6103					YTFTTNRIAIHLKGAEGLL*	207	0.0338524	1.64692
YSYSMEHFRWGG*KPV*	1	0.00159653	0.0606999	YSTKRPPATRTKD*	11	0.0175618	0.667699					YLGDRFPLYLTNILIGNTY*	282	0.298069	13.5144					YFS*SEVLTCPSINLIKYH*	206	0.0336889	1.63896
YSMEHSRWGKPV*	1	0.00159653	0.0606999	YLS*	11	0.0175618	0.667699					A*	281	0.297012	13.4665					YAVSKNTLETCNNPQDT*V*	206	0.0336889	1.63896
YSYSMEHFIWGKPV*	1	0.00159653	0.0606999	YS*EHFRWSKPV*	11	0.0175618	0.667699					YSRNNFTTWS*	278	0.293841	13.3227					YYLRDEAGTKSDINCQKVP*	206	0.0336889	1.63896
YSLGTF*MGKPV*	1	0.00159653	0.0606999	YS*EHLRWGKPV*	10	0.0159653	0.606999					YYNIRCEFWTTIPDAALTM*	277	0.292784	13.2748					YGQDRRD*RNPLESNNTIH*	205	0.0335253	1.63101
YSYSMEHFRWGSTV*	1	0.00159653	0.0606999	YQDLPG*	10	0.0159653	0.606999					YCCLT*	277	0.292784	13.2748					YRVRAKGTPKPLQLTTNSV*	204	0.0333618	1.62305
YSSEHFRWGKPV*	1	0.00159653	0.0606999	YS*EHFRWGKLV*	9	0.0143687	0.546299					YCPQFVDSNDPFLPLLSRY*	272	0.287499	13.0352					YVETTRKVYVNMTARPNRR*	204	0.0333618	1.62305
YFLGTF*WGKPV*	1	0.00159653	0.0606999	YQ*	9	0.0143687	0.546299					YKWATAAVVTV*	271	0.286442	12.9873					YHRSS*DRQSIVGKWDTPC*	204	0.0333618	1.62305
YSYLWNILDG*PV*	1	0.00159653	0.0606999	YAPRTPTKRTP*	8	0.0127722	0.485599					YQNKFR*LRRLPLYSIPVK*	268	0.283271	12.8435					YK*KIPT*VESKRVKRLSN*	203	0.0331983	1.61509
YSYSMEHYRGGKPV*	1	0.00159653	0.0606999	YS*EHFRGGKPV*	8	0.0127722	0.485599					YHPTFA*	267	0.282214	12.7956					YPEPTEQME*IRATAHRSY*	203	0.0331983	1.61509
YSYSMEHF*MGGKPV*	1	0.00159653	0.0606999	YNN*	8	0.0127722	0.485599					YAPV*	266	0.281157	12.7477					YHITDLHGDMGHQDENYRW*	203	0.0331983	1.61509
YS*EHFRWG*IPV*	1	0.00159653	0.0606999	YTSSPSNRLQSQPKITLEKREAEAYS*EHFRWGKPV*	8	0.0127722	0.485599					YQGAQTETTGTNLSSI*DH*	266	0.281157	12.7477					YLESPKLYSSN*NIAAR*IIS*	203	0.0331983	1.61509
YS*GTF*MG*PV*	1	0.00159653	0.0606999	YQTIPGQ*	7	0.0111757	0.424899					YEHHYERNSQSPLELNSTH*	265	0.2801	12.6997					YCTDTDLGDCLKSHVVPQH*	203	0.0331983	1.61509
YS*EHLDG*TS*	1	0.00159653	0.0606999	YE*	7	0.0111757	0.424899					YPKNSYKN*MPTIQQRHGY*	265	0.2801	12.6997					YTSHQERYLKNKKRNERYD*	203	0.0331983	1.61509
YSYSNGTF*MG*TV*	1	0.00159653	0.0606999	YS*EHFRWG*PV*	7	0.0111757	0.424899					YIATARPLAPPFLCRAR*K*	259	0.273758	12.4122					YAIQDRIP*TSSN*RLRDP*	202	0.0330347	1.60714
YS*EQF*MGLNPV*	1	0.00159653	0.0606999	YPAQHTPR*	7	0.0111757	0.424899					YLKHHITINTVHPTH*AVY*	257	0.271644	12.3164					YGFCGKRPTG*IIENWYIT*	202	0.0330347	1.60714
YS*EHFRWGKNPV*	1	0.00159653	0.0606999	YKQWTPEQTQYKTLPY*	6	0.00957916	0.3642					YQTPLPYILNNPLTPYCLN*	257	0.271644	12.3164					YERLAPE*RLDQIS*ERIL*	202	0.0330347	1.60714
YSYSMEHFRWGGKPV*	1	0.00159653	0.0606999	YNTKLRNLKKTS*	6	0.00957916	0.3642					YKQLISFTLNK*MLTPT*P*	251	0.265302	12.0288					YELSSPPDKCRVHRNSPFS*	201	0.0328712	1.59918
YSYSMETFRWGKPV*	1	0.00159653	0.0606999	YTSIHGNRS*	6	0.00957916	0.3642					YPQYRYGTPSDG*	249	0.263188	11.933					YLTEYNGRNTYSSPKCTQ**	200	0.0327076	1.59123
YSYSMEHFRWGVKPV*	1	0.00159653	0.0606999	YADKQTNK*	6	0.00957916	0.3642					YRPVYVKY*AHPS*RYHGG*	248	0.262132	11.885					YRTDRAKGKIFHSTRFRSN*	199	0.0325441	1.58327
YFYPMEHFRWGKPV*	1	0.00159653	0.0606999	YPEESN*	6	0.00957916	0.3642					YADLTILTCQLES*LYMSW*	245	0.258961	11.7413					YRVGET*RVLPKTVTKEEV*	199	0.0325441	1.58327
YVLGTFRWGKPV*	1	0.00159653	0.0606999	YS*VHFRWGKPV*	6	0.00957916	0.3642					YPAKP*QVHERFPE*	244	0.257904	11.6933					YLGIPRAIPIHAEKRIGMK*	198	0.0323806	1.57531
YSYSYGTF*MG*TKL*	1	0.00159653	0.0606999	YS*EHFKWGKPV*	5	0.00798263	0.3035					YYHESHIANQASPAQTRFQ*	244	0.257904	11.6933					YMSKANASRWEHDMNSSLW*	198	0.0323806	1.57531
YSLGTILDGVNQL*	1	0.00159653	0.0606999	YS*EHFSWGKPV*	5	0.00798263	0.3035					YCQGMRQ*KFQITS*NPKL*	243	0.256847	11.6454					YENGTTQPKLKNRSNLGQS*	198	0.0323806	1.57531
YSMEHFR*GKPV*	1	0.00159653	0.0606999	YIAINNTSTRRRPHKRYRRKNSI*	5	0.00798263	0.3035					YS*KVQVGRTQHPIFLLPY*	243	0.256847	11.6454					YRTCY*SNWLIRASRVHKIK*	198	0.0323806	1.57531
YS*FYGTFRWGKPV*	1	0.00159653	0.0606999	YLKRATY*	5	0.00798263	0.3035					YLYSLNSTTN*	242	0.25579	11.5975					YHETGGHYSQAMPKSP*DE*	198	0.0323806	1.57531
YSYTMEHFRWGKPV*	1	0.00159653	0.0606999	YNADKKYN*	5	0.00798263	0.3035					YLALLPNS*	242	0.25579	11.5975					Y*RCRDLQMRRLNPLYDSRIS*	198	0.0323806	1.57531
YSYSMDHFRWGKPV*	1	0.00159653	0.0606999	YKQRTPEQTQYKTLP**	5	0.00798263	0.3035					YVLKESVYERKARTKQRQW*	241	0.254733	11.5496					YSGFTKNNSSCDCRLDLGE*	198	0.0323806	1.57531
YSYSMEHFRLGKPV*	1	0.00159653	0.0606999	YDKH*	5	0.00798263	0.3035					YTLFQLH*	240	0.253676	11.5017					YSR*VWCELAT*RSEVHRS*	197	0.032217	1.56736
YSYSYGTFRWGKPV*	1	0.00159653	0.0606999	YNTKLRNLKKPP*	4	0.0063861	0.2428					YTY*YIH*TLQSLPAY*TD*	238	0.251562	11.4058					YTRDYKYEGSLDTRTEDSDK*	196	0.0320535	1.5594
YSYSMEQFRWGNQV*	1	0.00159653	0.0606999	YHVEKKN*	4	0.0063861	0.2428					Y*NGTLIP*LMRLTLH*	237	0.250505	11.3579					YGRGTTERERKLDEFTRHT*	196	0.0320535	1.5594
YVLGTF*MG*IPV*	1	0.00159653	0.0606999	YTRHAYVQQKK*	4	0.0063861	0.2428					YST*NPTTASF*SVKYKSH*	237	0.250505	11.3579					YIRPKSVGTQFMWYHHSRK*	196	0.0320535	1.5594
YSYSMEHCRWGKPV*	1	0.00159653	0.0606999	YQ**PK**	4	0.0063861	0.2428					YARTCHDQVSSNYTYFK*	235	0.248391	11.262					YQGYRAYILRKDGKKAEII*	196	0.0320535	1.5594
				YSCPTKST*	4	0.0063861	0.2428					YK*	234	0.247334	11.2141					YSCH*Y*IT*QSLSVMVEE*	196	0.0320535	1.5594
				YSQS*	4	0.0063861	0.2428					Y*LVQAHKTRYNLLKRHGV*	233	0.246277	11.1662					YEKSLVTYRSNRGNYLLNI*	195	0.0318899	1.55145
				YTRHTYVRQKK*	4	0.0063861	0.2428					YL*QQPAY*RIGPCK*PLT*	233	0.246277	11.1662					YISIEPCVLVP*GKLDRPS*	195	0.0318899	1.55145
				YR*	4	0.0063861	0.2428					YILDELTRTLSDPILQDTT*	233	0.246277	11.1662					YISIRAVHHANQLGVEGKI*	194	0.0317264	1.54349
				YLRKPYYGPDRPK*	4	0.0063861	0.2428					YYNSPQN*VQSFLDHKSIP*	232	0.24522	11.1183					YSANCSSTLRSGINLYRHR*	194	0.0317264	1.54349
				YWRLNKSDGLHRPCH*	4	0.0063861	0.2428					YILV*PNRFIYETQNNTIF*	230	0.243106	11.0224					YATTRQLGVLIPTQE*LRV*	194	0.0317264	1.54349
				YQTIPRGQ*	4	0.0063861	0.2428					YTY*YIHIPRFRQHIKRVS*	228	0.240992	10.9266					YDLLRVRQES*IEIPNPA**	194	0.0317264	1.54349
				YQRLAG*	4	0.0063861	0.2428					YGPELTHIKLVNSYRCLKY*	228	0.240992	10.9266					YELANHELETCWLPGLSLR*	193	0.0315629	1.53553
				YLKGTRS*	4	0.0063861	0.2428					YTTTIASIDYVITDGHTD*	227	0.239935	10.8786					YTSNH*APNVCSKTAPVRTLS*	193	0.0315629	1.53553
				YS*EQFRWGKPV*	4	0.0063861	0.2428					YLGFSFSHN*HSTD*LKVF*	227	0.239935	10.8786					YCIPIA*PKQRRQENTLED*	193	0.0315629	1.53553
				YHAP*	4	0.0063861	0.2428					YLPSLAGLQFSSIYRRSQ**	227	0.239935	10.8786					YEAN*ATSCKNNTKEDD*E*	192	0.0313993	1.52758
				YEA*	4	0.0063861	0.2428					YLVQ*	225	0.237821	10.7828					YVHAG*RGDGVTMAQVHNA*	191	0.0312358	1.51962
				YLGKGQ*	4	0.0063861	0.2428					YRYTHLLHQTLSPPQP*FP*	224	0.236764	10.7349					YTTNG*ERHMTWNHHLAPL*	191	0.0312358	1.51962
				YPAVATTP*	4	0.0063861	0.2428					YCPRNPK*DIYNSNQHGV**	224	0.236764	10.7349					YRWHKTVTRKNSCTSCNYT*	191	0.0312358	1.51962
				YS*EHFRWGKPD*	4	0.0063861	0.2428					YRELTID*TLTHI*NVP*N*	223	0.235707	10.687					YEHSNGYKQCVCKSVET*Q*	190	0.0310723	1.51167
				YH*RNPSTSRKIKE*	4	0.0063861	0.2428					YQYIVTRISDFDSDIKHRK*	218	0.230422	10.4473					YAFRSMFRIFLNCKPLGKG*	188	0.0307452	1.49575
				YS*EHFRCGKPV*	4	0.0063861	0.2428					YN*SERSVNSVPPSHNI*	218	0.230422	10.4473					YSER*LTTAPGGKKQ*ATT*	188	0.0307452	1.49575
				YIPRAE*	4	0.0063861	0.2428					YTLQFAHDA*VHTISDINP*	216	0.228308	10.3515					YCGTLTHRLKTRFVQPRLT*	188	0.0307452	1.49575
				YEQ*	3	0.00478958	0.1821					YCISHNILRHVRPTPAWQT*	216	0.228308	10.3515					YYLESFKAPIVTHPTTKPQ*	187	0.0305816	1.4878
				YEKLKAAHTGHTTQVT*	3	0.00478958	0.1821					YPDRACT*	212	0.22408	10.1598					YRRGTVAPAIPQRTTKE*FK*	187	0.0305816	1.4878
				YIQRAE*	3	0.00478958	0.1821					YPEKV*KSPQDTLTWHC*H*	212	0.22408	10.1598					YSSATERRGRPVGTQAGTS*	187	0.0305816	1.4878
				YEP*	3	0.00478958	0.1821					YRH*	212	0.22408	10.1598					YETTTRKIVEGTSKGFAPS*	187	0.0305816	1.4878
				YKLT*	3	0.00478958	0.1821					YLSAYT*	212	0.22408	10.1598					YTRRDLPKENTRHQREITD*	187	0.0305816	1.4878
				YQSR*	3	0.00478958	0.1821					YPNYSGELHIPLFIPYKIT*	209	0.220909	10.016					YNTDEGPVKR*WATGIIRR*	186	0.0304181	1.47984
				YL*KPYYGPDKPK*	3	0.00478958	0.1821					YP*YIYFLYRSTSSYIGPV*	209	0.220909	10.016					YT*VPMDSISVIRIDHGCLRA*	185	0.0302546	1.47188
				YAGRTKDAM*	3	0.00478958	0.1821					YRTSSLSNPQSNTRPRLSQ*	208	0.219852	9.9681					YE*IVAIPVLTFPMDFNRI*	185	0.0302546	1.47188
				YEKLKAARIGHTTQVT*	3	0.00478958	0.1821					YTYNHNM*RTLPTGKQFRC*	207	0.218795	9.92018					YVIRGACARTEPRANPNNK*	185	0.0302546	1.47188
				YTRHTYAQQKK*	3	0.00478958	0.1821					Y*FDYNPQMNWKLTIY*HY*	207	0.218795	9.92018					YRCHSRCNGTPRNKWTRIQ*	185	0.0302546	1.47188
				YNVKPPKP*TTPADEPKP*	3	0.00478958	0.1821					YNYHTSENI*STILMRSYF*	207	0.218795	9.92018					YRRHCSRTAYNASQ**RTI*	184	0.030091	1.46393
				YNIRQAERRNNR*	3	0.00478958	0.1821					YRLINHIARCETTTIHVKT*	206	0.217738	9.87225					YQP*RWAG**C*LKAGRRA*	184	0.030091	1.46393
				YPVPTTQPG*	3	0.00478958	0.1821					YAFLNSETAS*	204	0.215624	9.77641					YSGKRRTPTI*SSHQ*FQT*	184	0.030091	1.46393
				YTTDLP*	3	0.00478958	0.1821					YGPQE*LDGVVQPLQFE*	201	0.212453	9.63264					YE*H*SNDTNKDSELQKSL*	183	0.0299275	1.45597
				YPSRYPPHTI*	3	0.00478958	0.1821					YS*TF*RIQITFPSDIHFS*	201	0.212453	9.63264					YTKPNTEEMKMYHYYIGME*	183	0.0299275	1.45597
				YPKGARS*	3	0.00478958	0.1821					YRPYYQPGYSTDLQPDSNQ*	195	0.206111	9.34509					YRRTNR*NALKIEHGRVPIK*	182	0.0297639	1.44802
				YASPRAHTTRA*	3	0.00478958	0.1821					YRQS*	192	0.202941	9.20132					YWRAE*NVSTSTHTRTLHT*	182	0.0297639	1.44802
				YQGLAG*	3	0.00478958	0.1821					YQ*	192	0.202941	9.20132					YQTESTGLP*AHAD*GTRS*	182	0.0297639	1.44802
				YNVKPLNPRPPRRRTKP*	3	0.00478958	0.1821					YDPP*RP*PGPKTSTKQNM*	192	0.202941	9.20132					YSTN**KGARPIKINPSPHK*	182	0.0297639	1.44802
				YEKLRAAHIGHTTQVT*	3	0.00478958	0.1821					YPSSRRRAMIEPTFH*SKS*	192	0.202941	9.20132					YVTI*ILFRPRPGLKQPTR*	182	0.0297639	1.44802
				YDP*	3	0.00478958	0.1821					YQHQY*	189	0.19977	9.05755					YQVPCMPTTKERVLKLEIK*	181	0.0296004	1.44006
				YPVQTE*Q*	3	0.00478958	0.1821					YIPNPSL*GIYES*	189	0.19977	9.05755					YNNIIAEKAAVREIEKERS*	181	0.0296004	1.44006
				YKH*	3	0.00478958	0.1821					Y*SDSEKLL*NRPPLQPPI*	187	0.197656	8.96171					YLPSQNYATDT*IQEQNVT*	181	0.0296004	1.44006
				YTSPRAHATRA*	3	0.00478958	0.1821					YLQPRCLSNRSVISNSLIL*	186	0.196599	8.91378					Y*APDVCLGKLNREKTTG**	180	0.0294369	1.4321
				YTGRTKDAT*	3	0.00478958	0.1821					YRMTD*KEFPND*	185	0.195542	8.86586					YTNGLGMVLPA*ESRRGPS*	179	0.0292733	1.42415
				YTGHTYVQQKK*	3	0.00478958	0.1821					YKRTMHIDSIRYLAPV*	185	0.195542	8.86586					Y*PR*RKGPEDI*NTGRLV*	179	0.0292733	1.42415
				YEKLKAAHIGHTTRVT*	3	0.00478958	0.1821					YLGNIGNTY*	184	0.194485	8.81793					YLQRTVHVLYLETLQTFVH*	179	0.0292733	1.42415
				YAPRNTYQANP*	3	0.00478958	0.1821					YHYIKLCIPIRATRWN*SS*	184	0.194485	8.81793					YARTTRA*P*PGSRLVLDR*	178	0.0291098	1.41619
				YCAIIRIHA*	3	0.00478958	0.1821					YPNNGRCSPRYVP*	184	0.194485	8.81793					Y*RGTGNVDKVQKDGSGTG*	178	0.0291098	1.41619
				YQNTGTRAPNIMR*PQIM*	3	0.00478958	0.1821					YVHKMPYHLEILSTSNKP**	183	0.193428	8.77001					YITHPIQRRKFTSRYP*RI*	178	0.0291098	1.41619
				YKQWTPEQTQYKILP**	3	0.00478958	0.1821					YLFSDVNASRTYMSLTSMR*	181	0.191314	8.67416					YTSTYQERTQTYRTQH*IY*	178	0.0291098	1.41619
				YA*EHFRWGKPV*	3	0.00478958	0.1821					YTNSNP*HLNI*FHK*F*P*	181	0.191314	8.67416					YRKRTASIGMKPVSVAPQG*	178	0.0291098	1.41619
				YQKQT*	3	0.00478958	0.1821					YCVPSLYSRHPHTYRTQSA*	176	0.186029	8.43455					YSKENYKRILMRSLKGKNH*	178	0.0291098	1.41619
				YRKPHIDPRFSETATQKR*	3	0.00478958	0.1821					YELY*KMIRL*LTL*PHIY*	174	0.183915	8.3387					YSTEPST*TQLIRHKRSTR*	178	0.0291098	1.41619
				YSKGTRS*	3	0.00478958	0.1821					YMGTK*	173	0.182858	8.29078					YAKTKALIVHLRLWPPIAP*	178	0.0291098	1.41619
				YQH*	3	0.00478958	0.1821					YTIPDGPDESLGIDLKETNK*	172	0.181801	8.24285					YCEHASSLPRRFRQKAEMT*	177	0.0289463	1.40824
				YEKLKATHIGHTTQVT*	3	0.00478958	0.1821					YHFPMSAVQVRTI*LCLL**	172	0.181801	8.24285					YFVHVFPWNGRDATIGESA*	177	0.0289463	1.40824
				YSKS*	3	0.00478958	0.1821					YQVHQTL*	171	0.180744	8.19493					YMK*DISLHRRRFRHAPP**	177	0.0289463	1.40824
				YAHNSNG*	3	0.00478958	0.1821					YTPSSVNSIIPTTT*	171	0.180744	8.19493					Y*YAIEDIRSTTTHTGY*F*	176	0.0287827	1.40028
				YS*EPFRWGKPV*	3	0.00478958	0.1821					YTLT*	170	0.179687	8.14701					YRRQRTSE*RPGQRRTIEN*	176	0.0287827	1.40028
				YKT*	3	0.00478958	0.1821					YRPTSCP**CDIHDGKQNQ*	169	0.17863	8.09908					YHAPKTMINR*PQARPAHE*	176	0.0287827	1.40028
				YKSHDQGR*	3	0.00478958	0.1821					YTQHIINFPKTTLKSF*KS*	169	0.17863	8.09908					YRHN*GSAKHEIVTNTF*L*	174	0.0284556	1.38437
				YQNTGTRAPSLMR*PQIM*	2	0.00319305	0.1214					YFNYRQINSSYGILLISPT*	168	0.177573	8.05116					YHATETLQSNYKVTRPMVL*	174	0.0284556	1.38437
				YRR*NTRYTRKADRRNINDVRI*	2	0.00319305	0.1214					YLLTRFHPFPPTPSQTK*	167	0.176516	8.00323					YSTI*PC*RSHPGNNLRQS*	174	0.0284556	1.38437
				YQNTGTRAPNLMR*PQTM*	2	0.00319305	0.1214					YRLKNMLRIQTNTTD*	165	0.174402	7.90739					YLRT*TANPI*AHPYEHLN*	174	0.0284556	1.38437
				YPESMNPQL*	2	0.00319305	0.1214					YA*KQHQIYIHCLQTERPN*	164	0.173345	7.85946					YANQIEVCVRTKQVVPLRSK*	174	0.0284556	1.38437
				YS*EHFRWCKPV*	2	0.00319305	0.1214					YRFNSE*IIIQHHFKTLDYK*	163	0.172288	7.81154					Y*KSHHTTNSNLRTEVGTR*	173	0.0282921	1.37641
				YPCPTKRST*	2	0.00319305	0.1214					Y**	163	0.172288	7.81154					YSIAEQVRVQRQISH*I***	173	0.0282921	1.37641
				YLDGVARETDSHPNVRE*	2	0.00319305	0.1214					YMPSIKSRS*RLPLCHII**	163	0.172288	7.81154					YPRDPTALDTISPA*RG*P*	173	0.0282921	1.37641
				YLDQHAQRPRI*	2	0.00319305	0.1214					YE*NPVF*	163	0.172288	7.81154					YVTNPSFQGKEYLSIQHPT*	173	0.0282921	1.37641
				YPASTD*	2	0.00319305	0.1214					YKTVLSEVSKNAS*	163	0.172288	7.81154					YLMSYKNAIGKIHSRQQKS*	172	0.0281286	1.36845
				YHNKRQI*IREKQPAGKN*	2	0.00319305	0.1214					YCCVVRQDFDMLLV*IQTH*	162	0.171231	7.76362					YR*ASAPKAGM*TAAIGAS*	172	0.0281286	1.36845
				YLP*	2	0.00319305	0.1214					YSVTVV*	162	0.171231	7.76362					YDRSHGCPE*KLPLSPVSQ*	172	0.0281286	1.36845
				YQT*	2	0.00319305	0.1214					YATN*	161	0.170174	7.71569					YCSSQLTINSSQCKPPTTP*	172	0.0281286	1.36845
				YKQWTPGQTQYKTLP**	2	0.00319305	0.1214					YKD*KVYRYKA*	161	0.170174	7.71569					YIRLIGTIRRTV*SYLTYH*	172	0.0281286	1.36845
				YPGGSN*	2	0.00319305	0.1214					YPINLHDTFKFPFLPSKVN*	160	0.169117	7.66777					YIYRTVEK*CCLVNVQNIT*	171	0.027965	1.3605
				YTKRHTTK*	2	0.00319305	0.1214					YNHLYPKVKIE*	159	0.16806	7.61985					YNTKVPDASTQFIPNVNTH*	171	0.027965	1.3605
				YPNKRQI*IREKQPTGKN*	2	0.00319305	0.1214					YLQDTLDAPKSRPSKMSVDK*	159	0.16806	7.61985					YVTAADQDTARPFK*WLIW*	171	0.027965	1.3605
				YKQWTPERTQYKTLP**	2	0.00319305	0.1214					YTTD*SGLCPLQIA*QHT**	158	0.167003	7.57192					YREKSYAKNAMAVKCPQKP*	171	0.027965	1.3605
				YKQWTPVQTQYKTLP**	2	0.00319305	0.1214					YSPLV*	158	0.167003	7.57192					YQCGVLDPGATNYPGYNVG*	171	0.027965	1.3605
				YNT*LNTPYRSPCLEPNQS*E*	2	0.00319305	0.1214					YPKIIM*	157	0.165946	7.524					YLSRYTDTRARHNAIPGNV*	171	0.027965	1.3605
				YQDIAG*	2	0.00319305	0.1214					YT*S*	156	0.164889	7.47608					YPPHQQDCAVLPPCVTYHDK*	171	0.027965	1.3605
				YPKGTRP*	2	0.00319305	0.1214					YGLTPLRLRTPKITHIKLFK*	156	0.164889	7.47608					YDTLRFATSTTNMNARADL*	170	0.0278015	1.35254
				YDE*	2	0.00319305	0.1214					YLIILDISLGGSIYLTMKQ*	155	0.163832	7.42815					YKTADIS*SETLKKTCGNT*	170	0.0278015	1.35254
				YEKLKAAHMGHTTQVT*	2	0.00319305	0.1214					YIEPALDSSPGRTN*ESLF*	155	0.163832	7.42815					YVSCQPRDT*NREP*NSSGK*	170	0.0278015	1.35254
				YKQWTPEQTRYKTLP**	2	0.00319305	0.1214					YRFAVQSFSTSFLC*IACI*	154	0.162775	7.38023					YRQFSFGHDYSHTHERPQN*	169	0.027638	1.34459
				YKQWTPEQTQYKTLPE*	2	0.00319305	0.1214					YFPSPYGQIVRSS*RF*	154	0.162775	7.38023					Y*HNIIAIPLQVCRTISAP*	169	0.027638	1.34459
				YEDRI*	2	0.00319305	0.1214					Y*LKALNSQISNILSLLDI*	153	0.161718	7.3323					YPEIHCYA*PIGL*YQT*W*	168	0.0274744	1.33663
				YAPADTYQANP*	2	0.00319305	0.1214					YH*	150	0.158547	7.18853					YQT*I*SRDRNGAITNNTK*	168	0.0274744	1.33663
				YLRKRQ*	2	0.00319305	0.1214					YPQKPRSQ*CLSSTLTLLK*	150	0.158547	7.18853					YLAKAICAVPRH*RTIAPLS*	168	0.0274744	1.33663
				YKQWAPEQTQYKTLP**	2	0.00319305	0.1214					YLH*	150	0.158547	7.18853					YSKSET*IAQIN*SLIMPN*	168	0.0274744	1.33663
				YLKRATR*	2	0.00319305	0.1214					YRC*STYKNNSAIRFKFWT*	149	0.15749	7.14061					YRTDYNTADCGSGQIKQGR*	168	0.0274744	1.33663
				YLSQQSN*	2	0.00319305	0.1214					YQIVH*	148	0.156433	7.09269					YEPAPWKCAMLSIPCPSTN*	168	0.0274744	1.33663
				YIQGQS*	2	0.00319305	0.1214					YSNVLMYKVLIGPIPTRSV*	148	0.156433	7.09269					YLCSQRKSIV*RAEPHFRI*	168	0.0274744	1.33663
				YLNQHAQRPRSI*	2	0.00319305	0.1214					YVLPP*	147	0.155376	7.04476					YRFVYKAT*KRPL*SEGQS*	168	0.0274744	1.33663
				YLL*	2	0.00319305	0.1214					YQKW*	147	0.155376	7.04476					YDAIGVPTRKSTNKHTIM*	167	0.0273109	1.32867
				YHNKRQI*IREKQSTGKN*	2	0.00319305	0.1214					YNNRKL*LEAPILANHIIK*	146	0.154319	6.99684					Y*QSVRSADGSAIYRQAACK*	167	0.0273109	1.32867
				YPKGMRS*	2	0.00319305	0.1214					YRE*PY*	146	0.154319	6.99684					YLLTLTRVRMNPKAIK*AH*	167	0.0273109	1.32867
				YSWEHFRWGKPV*	2	0.00319305	0.1214					YTLYPVNGFHNII*QVTFP*	145	0.153262	6.94892					YKPELTNRIVQFSRRRNTSN*	167	0.0273109	1.32867
				YHNKRQI*IRERQPTGKN*	2	0.00319305	0.1214					YNKRQPISYYDTIDLQS*	145	0.153262	6.94892					YRPTR*RRRKEDTPTRRSE*	167	0.0273109	1.32867
				YPGKRQ*	2	0.00319305	0.1214					Y*HLT*PYVNNNSLKLTSC*	144	0.152205	6.90099					YRANVSSAL*DNKISP*AT*	166	0.0271473	1.32072
				YARADTT*	2	0.00319305	0.1214					YYRE*	144	0.152205	6.90099					YSLL*RTLNP*VEFTRSRI*	166	0.0271473	1.32072
				YARHTYVQQKK*	2	0.00319305	0.1214					YP*QQKSLK*HP*	143	0.151148	6.85307					Y*LTRPSGLKKRKSRREYGK*	166	0.0271473	1.32072
				YNTN*ETSKTS*	2	0.00319305	0.1214					YFIGNALPHSKLLI*	143	0.151148	6.85307					YPKSRT*RLCIDKPPYVQL*	166	0.0271473	1.32072
				YVH*	2	0.00319305	0.1214					YPTQDPTIESYNLI*HTVK*	142	0.150091	6.80515					YTL*LNRCKPAQARTAMSH*	166	0.0271473	1.32072
				YGKLKAAHIGHTTQVT*	2	0.00319305	0.1214					YV*TVMSIGQFVTRYI*	141	0.149034	6.75722					YGNYTRVHRCQK*QYSSHTK*	166	0.0271473	1.32072
				Y*A*	2	0.00319305	0.1214					YPT*	141	0.149034	6.75722					YYARNQAPIG*YAPVSKN**	166	0.0271473	1.32072
				YGHY*WPYRNP*	2	0.00319305	0.1214					YATNKRKQSTNTTATLCTA*	140	0.147977	6.7093					YEHRRYNYP*ISPQPRVPL*	166	0.0271473	1.32072
				YRRSQ*	2	0.00319305	0.1214					YS*R*	139	0.14692	6.66137					YPPSADII*GENERKSFRE*	165	0.0269838	1.31276
				YPKGTVRS*	2	0.00319305	0.1214					YER*	138	0.145864	6.61345					YLSAIHPSITSHLNHFRVG*	165	0.0269838	1.31276
				YP*EHFRWGKPA*	2	0.00319305	0.1214					YDCL*SPCQILLLVPH*	137	0.144807	6.56553					YVKL**QTKQSIHVTCMEK*	165	0.0269838	1.31276
				YARTGTT*	2	0.00319305	0.1214					YPNGSNKIKTANT*ITQIP*	137	0.144807	6.56553					YDKHCKTTRDANALSDNHRK*	165	0.0269838	1.31276
				YPKGTCS*	2	0.00319305	0.1214					YHN*	137	0.144807	6.56553					YDEGPNKEDARNKSNMVSI*	164	0.0268203	1.30481
				YRQPTQVGPERS*	2	0.00319305	0.1214					YCNYQIINT*NSLNILFIPK*	137	0.144807	6.56553					YTVYNYCSSPVDVAHIGD**	164	0.0268203	1.30481
				YTHNSNR*	2	0.00319305	0.1214					YRNVCCSLERTTPIRTRVL*	136	0.14375	6.5176					YRSNHEISRTRENHEPFIH*	164	0.0268203	1.30481
				YNPRAE*	2	0.00319305	0.1214					YKPSLAKVFR*RITSTYLG*	136	0.14375	6.5176					YQTKEGTQAKRTIRRGSTK*	164	0.0268203	1.30481
				YMRHTYVQQKK*	2	0.00319305	0.1214					YRKIGQT*	135	0.142693	6.46968					YYTIAHKRS*ATHRITQLSK*	163	0.0266567	1.29685
				YRR*NTRYTRKADKRNVNDVRI*	2	0.00319305	0.1214					YPYQKPL*	134	0.141636	6.42176					YGNEEAFHRSRGTTRDLRR*	163	0.0266567	1.29685
				YSESMNPQQ*	2	0.00319305	0.1214					YNKREQSNPKC*ITN*AKV*	133	0.140579	6.37383					YDNNQSELRM*P*VIGPKP*	163	0.0266567	1.29685
				YAPRTPTKSNP*	2	0.00319305	0.1214					YSSILQ*	133	0.140579	6.37383					YKVCTADIASVDVTIRLSH*	163	0.0266567	1.29685
				YGPADTYQANP*	2	0.00319305	0.1214					YFISQIC*	133	0.140579	6.37383					YSTSPSIKDTPGSVSERP*	163	0.0266567	1.29685
				YKP*	2	0.00319305	0.1214					YPPKK*CSR*NNNNRLSE*	133	0.140579	6.37383					YNYGALGM*LIYSN*LLHR*	163	0.0266567	1.29685
				YLRRKP*AK*	2	0.00319305	0.1214					YIHR*RQLLLIHIS*	132	0.139522	6.32591					YRSNLNHQEVIPSSQLFSF*	162	0.0264932	1.28889
				YTRHTYIQQKK*	2	0.00319305	0.1214					YF*KNT*DETIFINTH*QT*	131	0.138465	6.27799					YSIPDMFNVEQDQRTFSLE*	162	0.0264932	1.28889
				YQVNHI*	2	0.00319305	0.1214					YVRC*APLPVQ*	130	0.137408	6.23006					YSTKNADMNSAPLL*TLNT*	162	0.0264932	1.28889
				YHVKKKS*	2	0.00319305	0.1214					YL*LR*AKEPTQPT*	130	0.137408	6.23006					YTCTSLTRASYAQFLMCIN*	162	0.0264932	1.28889
				YS*EHFRWGKPP*	2	0.00319305	0.1214					YAMHFLW*	130	0.137408	6.23006					YLTERDHESPHGSLT*HPT*	162	0.0264932	1.28889
				YPKGTRY*	2	0.00319305	0.1214					YIITFPYRCKFN*	130	0.137408	6.23006					YYVSRDKARKGLQMYGKSS*	161	0.0263296	1.28094
				YPRSS*	2	0.00319305	0.1214					YPPLQ*	129	0.136351	6.18214					YERKCY*TT*RLSLEEQKG*	161	0.0263296	1.28094
				YLRA**	2	0.00319305	0.1214					YRPLP*	129	0.136351	6.18214					YPGTTRLDGISSGNSCVLI*	161	0.0263296	1.28094
				YQHT*	2	0.00319305	0.1214					YTSIKIPLKSRISSSPLI*	129	0.136351	6.18214					YTNRGTEPRNTKS*PE*TA*	161	0.0263296	1.28094
				YLESMNPQQ*	2	0.00319305	0.1214					YID*	129	0.136351	6.18214					YKTCYIK*DARDTNA*PIL*	161	0.0263296	1.28094
				YIQGSE*	2	0.00319305	0.1214					YAHVAHKDS*	129	0.136351	6.18214					YNGWRIQQKHRPRQISTNM*	161	0.0263296	1.28094
				YAHNSNT*	2	0.00319305	0.1214					YY*	129	0.136351	6.18214					YGTNRWNIVLSFMTSGIRW*	160	0.0261661	1.27298
				YPRDQ*	2	0.00319305	0.1214					YCHVPN*LDTN*	129	0.136351	6.18214					YHQSQAAYRIPVHTNKSPIK*	160	0.0261661	1.27298
				YEKLKAAHVGHTTQVT*	2	0.00319305	0.1214					YTKKATTRELNLFI*RV*T*	128	0.135294	6.13422					YT*SESYEKSTSGLQARSP*	160	0.0261661	1.27298
				YLGRRQ*	2	0.00319305	0.1214					YNPE*TYHQKRLPY**YYN*	128	0.135294	6.13422					YYPSRLGKRSYLRRSHLLT*	160	0.0261661	1.27298
				YKQWTPEQAQYKTLP**	2	0.00319305	0.1214					YKS*	125	0.132123	5.99044					YISHRRSSEE*FSPK*ASE*	160	0.0261661	1.27298
				YHNKRQI*IREKQPTSKN*	2	0.00319305	0.1214					YSKQASK*T*R*	124	0.131066	5.94252					Y*LPTYAPSDQVITTGQPQ*	160	0.0261661	1.27298
				YSD*QVH*	2	0.00319305	0.1214					YIQQLTKNY*LSPFNRSVL*	123	0.130009	5.8946					YERLAW*RRNFKPCVLS*Y*	160	0.0261661	1.27298
				Y*TIKAQK*	2	0.00319305	0.1214					YSRQAYIYIVSLFRPYGRP*	122	0.128952	5.84667					Y*TITRIDIPTTSQKIKKL*	159	0.0260026	1.26503
				YEQPTQVGPERS*	2	0.00319305	0.1214					YQQFN*	122	0.128952	5.84667					YTRNNTL*TTIRD*AMTRY*	159	0.0260026	1.26503
				YSSSPSNRLQSQPKITLEKREAEAYSYSMEHFRWGKPV*	2	0.00319305	0.1214					YPRKHLQRYDYPLSYG*	122	0.128952	5.84667					YQPYPGQAEH*KIYHCVSYK*	159	0.0260026	1.26503
				YKQWTPEQTQCKTLP**	2	0.00319305	0.1214					YTIPSLNRECSVFLSNSLS*	122	0.128952	5.84667					YNLNPFHYTP*L*SKTNNH*	158	0.025839	1.25707
				YKTVDTRAKRNTKTLP**	2	0.00319305	0.1214					YLSCTTN*S*NCPHKILLI*	122	0.128952	5.84667					YGTNKSSRVTSKPQTMVP**	158	0.025839	1.25707
				YRKTQP*	2	0.00319305	0.1214					YPAANLTPPFTISPNSIYT*	120	0.126838	5.75083					YHIVSTRHR*YF*YIQTPP*	158	0.025839	1.25707
				YHHGR*NTTDTTTRNHNNPK*	2	0.00319305	0.1214					YISYVPVSKKSSSPINIRI*	119	0.125781	5.7029					YPVIKR*PLVILAQRRTQD*	158	0.025839	1.25707
				YEL*WTG*	2	0.00319305	0.1214					YPVGLRSPRYYITNS*IVD*	119	0.125781	5.7029					YEPAQVRPKYTKV*TSRPLK*	158	0.025839	1.25707
				YTSPRAHTTGA*	2	0.00319305	0.1214					YAISE*	119	0.125781	5.7029					YTQLT*INLNNHADDSFQQ*	158	0.025839	1.25707
				YTSIHGKRS*	2	0.00319305	0.1214					YNRNLVPL*	118	0.124724	5.65498					YGMTFTDDQRRTRT*ISRT*	158	0.025839	1.25707
				YEKLEAAHIGHTTQVT*	2	0.00319305	0.1214					YLCEFTENYVMTLAPHTVD*	118	0.124724	5.65498					YAGRNIIRP*DTSNTGSL**	158	0.025839	1.25707
				YVPADTYQANP*	2	0.00319305	0.1214					YYGEAHTYTF*YLQSS*	117	0.123667	5.60706					YKDNKTTGREHGQTPIG*Q*	158	0.025839	1.25707
				YYTP*	2	0.00319305	0.1214					S*	116	0.12261	5.55913					Y*LVMQNM*RPIQGST*NL*	158	0.025839	1.25707
				YARNSNR*	2	0.00319305	0.1214					YLFPQFPLPLFSPVPIMKI*	115	0.121553	5.51121					YHKLSKLDPAVVTASVSPY*	157	0.0256755	1.24911
				YAHSSNR*	2	0.00319305	0.1214					YNHPL*LT*	115	0.121553	5.51121					YELTNMR*ETN*LLNQR*Y*	157	0.0256755	1.24911
				YKQPTQVGSERS*	2	0.00319305	0.1214					YR*APF*	115	0.121553	5.51121					YVMIVPQSR*CPQKEAAPG*	157	0.0256755	1.24911
				YNRKHRQ*	2	0.00319305	0.1214					YN*SICQTHSFSTRLLTSR*	114	0.120496	5.46329					YPALSQRCECCLPPKP*EL*	157	0.0256755	1.24911
				YREQT*	2	0.00319305	0.1214					YTK*SLIVLIQYS*	114	0.120496	5.46329					YVVSN*FEELGCNGDT*SY*	157	0.0256755	1.24911
				YNEQYEQH*S*GSTNPILT*E*	1	0.00159653	0.0606999					YQ*KTYNNKP*	113	0.119439	5.41536					Y*GRALHAYPLVTDDCANK*	157	0.0256755	1.24911
				YARTDAT*	1	0.00159653	0.0606999					YF*	113	0.119439	5.41536					YTSLGRRIEAVTFQFVDQD*	156	0.025512	1.24116
				YKQPTRVGPERS*	1	0.00159653	0.0606999					YLRIIITL*TKTSLYS*	112	0.118382	5.36744					YRAISRICILVPTATTKFS*	156	0.025512	1.24116
				YPPPTD*	1	0.00159653	0.0606999					YKTIIYSY*	111	0.117325	5.31952					YSAEAPKI*RNERTG*GDI*	156	0.025512	1.24116
				YLRKPYIVARQPK*	1	0.00159653	0.0606999					YQLKRYLSYLTFSLDDSSQ*	111	0.117325	5.31952					YR*GSCLQAGLIQVLETTR*	156	0.025512	1.24116
				YKQWAPEQTQYKTLPQ*	1	0.00159653	0.0606999					YALR*N*	110	0.116268	5.27159					YSQAPTNIK*GP*AR*KRPK*	155	0.0253484	1.2332
				YKV*	1	0.00159653	0.0606999					YNPKYNIMNHP*PRYDKIH*	110	0.116268	5.27159					YYVLPYIPHTPPIISESVS*	155	0.0253484	1.2332
				YQRRL*	1	0.00159653	0.0606999					YMRHILHTQKGHPTYSTSS*	110	0.116268	5.27159					Y*RHDAEDLTYTRHTDRLP*	155	0.0253484	1.2332
				YLN*HAQRPRI*	1	0.00159653	0.0606999					Y*NLTRLFATFQLSLR*	109	0.115211	5.22367					YWSPQIDRKMTYALLGPEL*	155	0.0253484	1.2332
				YLGERQ*	1	0.00159653	0.0606999					YLLKTSYNDLP*LRHNPSR*	108	0.114154	5.17574					YRLLTSDRHNKEEKHEHQH*	155	0.0253484	1.2332
				YNANP*	1	0.00159653	0.0606999					YP*TRPDIHPLNFI*	108	0.114154	5.17574					YVSDARK*WYYRTKP*TTCK*	155	0.0253484	1.2332
				YLSPGKDN*	1	0.00159653	0.0606999					YNHTNRPASFMYNR*YLP*	108	0.114154	5.17574					YRHTPKICQSDVA*S*RRD*	155	0.0253484	1.2332
				YHVKKESN*	1	0.00159653	0.0606999					YH*FQTGL*PYLLDQ*	108	0.114154	5.17574					YLYHKIGSRVRNQKSDRNK*	155	0.0253484	1.2332
				YEKLQAAHIGHTTQVT*	1	0.00159653	0.0606999					YDNEPD*TIKSYIQFNN*N*	108	0.114154	5.17574					YARRVITHPVPDLRRISP**	154	0.0251849	1.22524
				YTRHTYVQQEK*	1	0.00159653	0.0606999					YHVNFKFALFVRITLAP*	107	0.113097	5.12782					Y*QSCITSV*K*EALYPFC*	154	0.0251849	1.22524
				YRA*	1	0.00159653	0.0606999					YNYHTNVIRLLPPKKKTRL*	106	0.11204	5.0799					YV**NSPSKRRAIQSNITPK*	154	0.0251849	1.22524
				YTRHTYVQQKR*	1	0.00159653	0.0606999					YPIL*HHIH*	106	0.11204	5.0799					YSALNYYLEHNHRSPFMPP*	154	0.0251849	1.22524
				YT*YTRVRLQGNKS*	1	0.00159653	0.0606999					YSP*TQTTL**YYGQTQY*	106	0.11204	5.0799					YRA**RHGRTNSAEI*GRT*	154	0.0251849	1.22524
				YPNKSGR*	1	0.00159653	0.0606999					YHPLIMLYNKCT*	106	0.11204	5.0799					YYR*ALYTSRQWSADQTQT*	154	0.0251849	1.22524
				YHVKRKN*	1	0.00159653	0.0606999					YTTTPSAYSGINPNHHPYF*	105	0.110983	5.03197					YWFRLLSTTGQRNSVRRPI*	154	0.0251849	1.22524
				YTGRTKDVM*	1	0.00159653	0.0606999					YHLPPNNSTRFQPINLLLC*	105	0.110983	5.03197					YLTP*SNLLETGI*EC*QK*	154	0.0251849	1.22524
				YHCPTKST*	1	0.00159653	0.0606999					YIYLACPFT*R*	104	0.109926	4.98405					YCPGETSSISSGT*MVV*P*	153	0.0250213	1.21729
				YQLSRPRPVSTPKQTIPSLRIRY*	1	0.00159653	0.0606999					YPRARK*ILRSNILSHLVY*	104	0.109926	4.98405					Y*TSLLYPKASNKSLRSKT*	153	0.0250213	1.21729
				YHNKRRI*IREKQPTGKN*	1	0.00159653	0.0606999					YY*LAQFETQT*	102	0.107812	4.8882					YNVQVDLIHMSVNLPKN*A*	153	0.0250213	1.21729
				YSRA**	1	0.00159653	0.0606999					YLYTSLKNATFVTMRLRRE*	102	0.107812	4.8882					HKEQREQKDTRTNTLYP*LS*	153	0.0250213	1.21729
				YQNTGTRAPNLVR*PQIM*	1	0.00159653	0.0606999					YGL*EIVETKVTTYASNQD*	101	0.106755	4.84028					YRYARDTMLKS*AYKTNQS*	153	0.0250213	1.21729
				YPAQHNTR*	1	0.00159653	0.0606999					YNPTTRIIGSIIS*	100	0.105698	4.79236					YSQYFSNLPRQPRELSDIS*	153	0.0250213	1.21729
				YPTSTV*	1	0.00159653	0.0606999					YALN*	100	0.105698	4.79236					YSRNTYTWKQRGNGVTFPT*	152	0.0248578	1.20933
				YLRKPYYGPGKPK*	1	0.00159653	0.0606999					YLK*	99	0.104641	4.74443					YKSKNNLRGFHPAVTLDNP*	152	0.0248578	1.20933
				YKPIN*	1	0.00159653	0.0606999					YS*SCKTRS*	98	0.103584	4.69651					YRH*QHARTTTGGNKPEKPK*	152	0.0248578	1.20933
				YCSRTVQRIGN*	1	0.00159653	0.0606999					YQPLKQTLQKAFLSPFTI**	98	0.103584	4.69651					YTSTTCPRFHKVMVNTSME*	152	0.0248578	1.20933
				YGKPTS*	1	0.00159653	0.0606999					YSNQKRTHKNSTPTKRRT*	98	0.103584	4.69651					YRTKAVKTTTCVLLSTLHP*	151	0.0246943	1.20138
				YTTPHSHQDKGEQPRTRKK*	1	0.00159653	0.0606999					YS*	97	0.102527	4.64859					YREAGTQRLKPYSSTYNVP*	151	0.0246943	1.20138
				YPRKPYYGPDKPK*	1	0.00159653	0.0606999					YNWP*S*	97	0.102527	4.64859					YPEKVYEPTRLTKRFSLS*	151	0.0246943	1.20138
				YPNRQSS*	1	0.00159653	0.0606999					YDCSCSSVIGSETSHAHPV*	96	0.10147	4.60066					YGSTLYSPI*SHK*ETVEL*	151	0.0246943	1.20138
				YTRHTCVQQKK*	1	0.00159653	0.0606999					YPTKNSHSATHVFIKPSQP*	96	0.10147	4.60066					YHSKEETNNS*YRTNPLQP*	151	0.0246943	1.20138
				YQNTGTPCPNLMR*PQIM*	1	0.00159653	0.0606999					YEISQATLRPNLTSFPPN*	95	0.100413	4.55274					YMEAKPEGVN*VTQTKEST*	151	0.0246943	1.20138
				YHYRLP*	1	0.00159653	0.0606999					YFNHNAT*RPTYTRLPRQR*	95	0.100413	4.55274					YSVLN*EGRSLYSGFHITFK*	151	0.0246943	1.20138
				YRR*NTRYTRKADKRNISDVRI*	1	0.00159653	0.0606999					YKTDNDLF*	93	0.0982993	4.45689					YWRQANE*RHPVSVYIHGW*	151	0.0246943	1.20138
				YPRAY*	1	0.00159653	0.0606999					YYSLDLFYHTRVPITNLKL*	93	0.0982993	4.45689					YTFSPKEAASIEMPF*LCI*	151	0.0246943	1.20138
				YQARPQAN*	1	0.00159653	0.0606999					YYNT*LNPRK*NPTT*	93	0.0982993	4.45689					YYRITLLLK*PLLDTRRA**	151	0.0246943	1.20138
				Y*AKQTNSGRTPNTHNNTK*	1	0.00159653	0.0606999					YTLLYNILTSPCPCCLHSY*	93	0.0982993	4.45689					YRDRDGYLVTYIKTVPHAF*	151	0.0246943	1.20138
				YNPKAGR*	1	0.00159653	0.0606999					YINTSALVHELNTETSIEHK*	92	0.0972423	4.40897					YQKGLCVQPNPPIPAI*TY*	151	0.0246943	1.20138
				YQSSG*	1	0.00159653	0.0606999					YNKQKCSYT*	92	0.0972423	4.40897					YLQ*DTRKSSITSCPRMRY*	151	0.0246943	1.20138
				YPRV**	1	0.00159653	0.0606999					YGGTRLHRIYRNSTIM*	92	0.0972423	4.40897					YEVNNTSTEVFPL**RRSN*	151	0.0246943	1.20138
				YRKPHIDPRFSETATQKC*	1	0.00159653	0.0606999					YLPVTSCFTKTFING*NVK*	92	0.0972423	4.40897					YKRRPSG**SENFLRAGIR*	150	0.0245307	1.19342
				YNADNESHN*	1	0.00159653	0.0606999					YIGLTIND*TACPLRDSTN*	92	0.0972423	4.40897					YINSYMWISKTSPLTRWGG*	150	0.0245307	1.19342
				YHVRKKN*	1	0.00159653	0.0606999					YVKRT*KDLLK*PPHFKTS*	92	0.0972423	4.40897					YPHREPKVRGHYYSNA*II*	150	0.0245307	1.19342
				YDNTPP*QAGPPQETTD*	1	0.00159653	0.0606999					YHNPTPYFRKPKIIS*	91	0.0961854	4.36104					YTRTTLNAVPGHEYSEKLP*	150	0.0245307	1.19342
				YS*EHFKWGKPD*	1	0.00159653	0.0606999					YQIELRPN*	91	0.0961854	4.36104					YYVLLIKRVPPAVRVTMDG*	150	0.0245307	1.19342
				YQTTG*PQ*	1	0.00159653	0.0606999					YSQSRTI*	89	0.0940714	4.2652					YNHIVLTKRTRFSPTP*RQ*	150	0.0245307	1.19342
				YEKLKAAYIGHTTQVT*	1	0.00159653	0.0606999					YQTSLKQKDLTSS*	89	0.0940714	4.2652					YSNNQSNQNYYAKSETPRI*	150	0.0245307	1.19342
				YTSSPSNRLQSQLKITLEKREAEAYSYSMEHFRWGKPV*	1	0.00159653	0.0606999					YLTPIANVQPSYIATNET**	88	0.0930144	4.21727					YKAKPRSRPTSRNRSAERI*	150	0.0245307	1.19342
				YDGAHQ*	1	0.00159653	0.0606999					YPRHLVIP*	88	0.0930144	4.21727					YHKLRSRAANQIILV*VESK*	150	0.0245307	1.19342
				YRNQT*	1	0.00159653	0.0606999					YIF*HRN*	88	0.0930144	4.21727					YLEEHSQV*NPKGLLTTFS*	150	0.0245307	1.19342
				YSLGTF*MG*TQF*	1	0.00159653	0.0606999					YSVL*	86	0.0909004	4.12143					YIHLPDTECPEQISHCAAT*	150	0.0245307	1.19342
				YEY*	1	0.00159653	0.0606999					YSTPTIS*	86	0.0909004	4.12143					YPLIVRCS*KLIGDNYEKT*	150	0.0245307	1.19342
				YPTRTSAPINGTTSARAKP*	1	0.00159653	0.0606999					YPS*RPLIIKASTI*	85	0.0898435	4.0735					YDQHKTSGNADGRIPA*PV*	150	0.0245307	1.19342
				YKL*	1	0.00159653	0.0606999					YCHRRLDPTTYES*	84	0.0887865	4.02558					YPQTRH*YVTLAMHVPILK*	150	0.0245307	1.19342
				YKQPTQVGPERT*	1	0.00159653	0.0606999					YLQVTLDNRNTIFTPSRPT*	83	0.0877295	3.97766					YKSSL*PCWRIAQTYTPKT*	149	0.0243672	1.18546
				YLRKPYYGPDKPE*	1	0.00159653	0.0606999					YTQFF*	83	0.0877295	3.97766					YKS*YRIRKTRDQRASPRP*	149	0.0243672	1.18546
				YPESMNRQQ*	1	0.00159653	0.0606999					Y*LNLTIHPN*	83	0.0877295	3.97766					Y*TTNETNDLKETLAKYECK*	149	0.0243672	1.18546
				YTSIHGTI*	1	0.00159653	0.0606999					YPASHPE*	82	0.0866725	3.92973					DRSRRSRP*TTRRVTRCIV*	149	0.0243672	1.18546
				YPKDTRS*	1	0.00159653	0.0606999					Y*LYPRGP*	82	0.0866725	3.92973					YKTPSKSSPLIPVCIGHGV*	149	0.0243672	1.18546
				YLNQHAQTDPVI*	1	0.00159653	0.0606999					YDPMYGLRRSPGTL*LYTK*	80	0.0845586	3.83388					YHRGATVIAKLVRNHSTHR*	149	0.0243672	1.18546
				YVQIMK*	1	0.00159653	0.0606999					YTLHYTPAELGNTCRAT*P*	79	0.0835016	3.78596					YTQRGKYFIDES*LEHPIN*	149	0.0243672	1.18546
				YLDGVARETEFAPKM*EK*	1	0.00159653	0.0606999					YSATLIESQETPSHSANCL*	78	0.0824446	3.73804					YKQRILGGV*SCLNSSKMN*	149	0.0243672	1.18546
				YERNVNRATN*ETRWLKPPLRIRY*	1	0.00159653	0.0606999					YQDIQD*	78	0.0824446	3.73804					YNAQITLRGDSISTRYRPL*	149	0.0243672	1.18546
				YPESVNPQQ*	1	0.00159653	0.0606999					YEAKNGNL*	77	0.0813876	3.69011					YR*TTYKTREQYK*SSETE*	149	0.0243672	1.18546
				YHTH*	1	0.00159653	0.0606999					YNHQHL*LND*IPYIH*SG*	76	0.0803306	3.64219					YTSSPHK*DQGNHFDEERS*	149	0.0243672	1.18546
				YAGKQTNK*	1	0.00159653	0.0606999					YTTSLSYPHLQLTSFLTPL*	76	0.0803306	3.64219					YRERDVAWS*HNLNPICES*	149	0.0243672	1.18546
				YLERCGKRNRFAPKM*DE*	1	0.00159653	0.0606999					YLV*VLNSRNTP*	76	0.0803306	3.64219					YKPGTRDKNWAIFTGQR*T*	148	0.0242037	1.17751
				YIPKGKE*	1	0.00159653	0.0606999					YQLTLTFKSF*	76	0.0803306	3.64219					YILQINRGPGTVNECLRLR*	148	0.0242037	1.17751
				YHNKRQI*IGEKQPTGKN*	1	0.00159653	0.0606999					YVHS*DQETK*	75	0.0792736	3.59427					YISPYSGSS*KPDTLRTVR*	148	0.0242037	1.17751
				YQNTGTRAPNLMR*PTNM*	1	0.00159653	0.0606999					YSYE*RF*NKQHILSACIC*	74	0.0782167	3.54634					YTTE*QLVGSSNVTAGKQL*	148	0.0242037	1.17751
				YRKKQ*	1	0.00159653	0.0606999					YCTISMGTLN*	72	0.0761027	3.4505					YRHRPRRNESPASTIPTPQ*	148	0.0242037	1.17751
				YCSRTVRQGN*	1	0.00159653	0.0606999					YNHILKSI*	71	0.0750457	3.40257					YLYH*LWMADRRSISRGYV*	147	0.0240401	1.16955
				Y*KIKMRCY*	1	0.00159653	0.0606999					YKPIRPILIFVP*	71	0.0750457	3.40257					YHVS*RQY*TDYPSAISRV*	147	0.0240401	1.16955
				YLCQQGN*	1	0.00159653	0.0606999					YSHIIL*PTTNNS*	71	0.0750457	3.40257					YRSQNECCSYNPKCHSLAE*	147	0.0240401	1.16955
				YKSHDKEE*	1	0.00159653	0.0606999					YSAYKPQRTHLPIQP*	70	0.0739887	3.35465					YDT*LSRHEASQTTTK*SR*	147	0.0240401	1.16955
				YQA*	1	0.00159653	0.0606999					YSRLLTQIEDDLLTSTNI*	69	0.0729318	3.30673					YLGESQKPRRT*HKYTYMI*	147	0.0240401	1.16955
				YS*EHIRWGKPV*	1	0.00159653	0.0606999					YWIKAC*PLEH*MT*	69	0.0729318	3.30673					YYSCGLLPSR*QPVKNMKI*	147	0.0240401	1.16955
				YNTKLRKPQKTS*	1	0.00159653	0.0606999					YPTK*	69	0.0729318	3.30673					YVKMEPTCRSIRTRGKKTL*	147	0.0240401	1.16955
				YQNTGTRAPNLMR*PQIT*	1	0.00159653	0.0606999					YVLSIRGYTV*	68	0.0718748	3.2588					Y*RSICANPKEYQEQ*	147	0.0240401	1.16955
				YHNKRQI*IREEQPTGKN*	1	0.00159653	0.0606999					YS*YEAASPLNK*	68	0.0718748	3.2588					YPYIQIALLTIHQRTGPHK*	147	0.0240401	1.16955
				YVGRTKDAM*	1	0.00159653	0.0606999					YLSQRVTQTGNRTTPI*	68	0.0718748	3.2588					YL*RTACAYCHRGDSHLKY*	147	0.0240401	1.16955
				YNVKPPKPQTTPADEPRP*	1	0.00159653	0.0606999					YRKAVS*LFFPN*	67	0.0708178	3.21088					YPKTPPVSPILTL*INLDT*	147	0.0240401	1.16955
				YADKTNKSK*	1	0.00159653	0.0606999					YQNIVQIWNCNGTLATNE*	67	0.0708178	3.21088					YIQKPNSVRVNLKDFAKLP*	146	0.0238766	1.1616
				YKRNYT*	1	0.00159653	0.0606999					YSPLTRTEAPT*	67	0.0708178	3.21088					YLKVEVQ*SKRANTVLQVE*	146	0.0238766	1.1616
				YSGQHHPASVPQHNHTP*	1	0.00159653	0.0606999					YLLDVQQK*	66	0.0697608	3.16295					YEENQKSGTKGLTQASNEA*	146	0.0238766	1.1616
				YGTRQ*	1	0.00159653	0.0606999					YAQV*FSL*	65	0.0687038	3.11503					YTTRRRAHVGELHIQTQRN*	146	0.0238766	1.1616
				YLGKRR*	1	0.00159653	0.0606999					YDIVRFTGSSPTFTII*T*	65	0.0687038	3.11503					YGDRILAQNVHLLKHITSD*	146	0.0238766	1.1616
				YTTPHSHPNKGEQPRTRKK*	1	0.00159653	0.0606999					YSISSVLYTCKFSR*HP*RK*	65	0.0687038	3.11503					YGQTSRRQQRRLDR*TTSP*	146	0.0238766	1.1616
				YS*EHFRWGKPL*	1	0.00159653	0.0606999					YLIHA*RDEETRLAHQLNP*	64	0.0676468	3.06711					YIKKLKTADGKELSLAQIF*	146	0.0238766	1.1616
				YNEQYEQH*R*GSTNPIPT*E*	1	0.00159653	0.0606999					YT*ITLGIHY*F*	61	0.0644759	2.92334					YVETENNTRNPSFQP*ERQ*	146	0.0238766	1.1616
				YLK*RPHA*	1	0.00159653	0.0606999					YTLQKH*KNYNSTPSKKKI*	60	0.0634189	2.87541					YETSRAFPQQMDNHWREATK*	146	0.0238766	1.1616
				YLNRR*	1	0.00159653	0.0606999					YAIRP*LFLK*	60	0.0634189	2.87541					YVERFNPELKCESISRLRK*	146	0.0238766	1.1616
				YEKLKAAHIGHTTPVT*	1	0.00159653	0.0606999					YRAGSE*MLLIYTKSY*	60	0.0634189	2.87541					YNACR*TVNL*QDTIEYTC*	146	0.0238766	1.1616
				YEITKVRLL*	1	0.00159653	0.0606999					YLYYARFK*	60	0.0634189	2.87541					YTKTSIGTMQVISRPFVGSLS*	146	0.0238766	1.1616
				YVQNTK*	1	0.00159653	0.0606999					YNL*	59	0.0623619	2.82749					YKYHHRSPLSVMPDQEYHY*	145	0.023713	1.15364
				YPR*EDT*	1	0.00159653	0.0606999					YTEYDHQSSAT*	59	0.0623619	2.82749					YTTPEYCRLDVCRNRCTYV*	145	0.023713	1.15364
				YS*EHFRWGNHV*	1	0.00159653	0.0606999					YYLERHQPLSKPLAPH*SF*	58	0.0613049	2.77957					YGYDRDMRQLHKPSYQNHL*	145	0.023713	1.15364
				YQY*SQGTS*	1	0.00159653	0.0606999					YRYTDDLRPNFKHNINKS*	58	0.0613049	2.77957					YHGITLHSTKIITKVYLGD*	145	0.023713	1.15364
				Y*P*	1	0.00159653	0.0606999					V*	56	0.059191	2.68372					YGDGCNTTGRPKERRHPQQ*	145	0.023713	1.15364
				YRST*	1	0.00159653	0.0606999					YSF*KHACHNI*P*SPNAI*	56	0.059191	2.68372					YPEESKPWCSDNVIQGHMI*	145	0.023713	1.15364
				YRKPHIDPRFSETATQKW*	1	0.00159653	0.0606999					YIIIKTNCYY*	56	0.059191	2.68372					YGGVILADPTPSKTASDLR*	145	0.023713	1.15364
				YRKRT**	1	0.00159653	0.0606999					YTLHRSSLNNR*TFPNLP**	54	0.057077	2.58787					YLLENTPRMVP**GNARTN*	145	0.023713	1.15364
				YSDYRH*	1	0.00159653	0.0606999					YRKAK*	54	0.057077	2.58787					YGDTWFPREYHSRIRIVLH*	145	0.023713	1.15364
				YLKRADPC*	1	0.00159653	0.0606999					YTFF*	53	0.05602	2.53995					YAPAQCKRPDSTFQHASRN*	144	0.0235495	1.14568
				YKQPTQVSPERS*	1	0.00159653	0.0606999					YYPTTTINSHT*LTLNGKV*	52	0.0549631	2.49203					YAMYCTT*LTVKSPSRQAT*	144	0.0235495	1.14568
				YKQWTLEQTQYKTLP**	1	0.00159653	0.0606999					YTAHTPLI**NTS*	52	0.0549631	2.49203					YIGSRALPLNRESST*LER*	144	0.0235495	1.14568
				YHNKRQI*IREKQPTGKD*	1	0.00159653	0.0606999					YKVVKNMIHTSNHQQATIPL*	51	0.0539061	2.4441					YVLVENTTKPPKTSCAASS*	144	0.0235495	1.14568
				YLRKPYYGSDKPK*	1	0.00159653	0.0606999					YVP*NASQTYIILILRIVN*	51	0.0539061	2.4441					YTKVKADSNGISTGTCKAQ*	144	0.0235495	1.14568
				YLRKPYYRPDKPK*	1	0.00159653	0.0606999					YITFPVSSKT*	50	0.0528491	2.39618					YGTDPSLVLLRHPRVGTSV*	144	0.0235495	1.14568
				YLRKSYYGPDKPK*	1	0.00159653	0.0606999					YMHTEYLPKKKERHNKVMI*	50	0.0528491	2.39618					YPESDTRHKTY*LSTGAE**	144	0.0235495	1.14568
				YPNYIRVLWINN*	1	0.00159653	0.0606999					YISRI*IDSTKRL*	50	0.0528491	2.39618					YGE*TY*PRPC*HFAPMTT*	144	0.0235495	1.14568
				YL*	1	0.00159653	0.0606999					YPQVTSLPTPSPFTHYIHK*	50	0.0528491	2.39618					YG*NRSRPVMLLKQ*HSEG*	144	0.0235495	1.14568
				YLKRVTC*	1	0.00159653	0.0606999					Y*ALNNTRMHVSPIITIDD*	50	0.0528491	2.39618					YYKTPRLGADRFHTDARRD*	144	0.0235495	1.14568
				YL*KPYYGLDKPK*	1	0.00159653	0.0606999					YNYHTNVIRLLPPKKKN*TI*	49	0.0517921	2.34825					YRPEQPADVSTRVLTPA*R*	144	0.0235495	1.14568
				YNVRPPKPQTTPADEPKP*	1	0.00159653	0.0606999					YIKVSPNLFSI*	49	0.0517921	2.34825					YRHVKLQENHARILLSAVS*	143	0.023386	1.13773
				YPCPIKST*	1	0.00159653	0.0606999					YWFYI*	49	0.0517921	2.34825					YYAQVSSE*LGPRNVMNNH*	143	0.023386	1.13773
				YPEPMNPQQ*	1	0.00159653	0.0606999					YP*	48	0.0507351	2.30033					YQRSPQCPSTPKGFVRGPS*	143	0.023386	1.13773
				YRR*TTRYTRKADKRNINDVRI*	1	0.00159653	0.0606999					Y*P*LTFQKTKT*	48	0.0507351	2.30033					YRIHKSSDQARPHGRGLLK*	143	0.023386	1.13773
				YS*GHFRWGKPA*	1	0.00159653	0.0606999					YPREDFTL*	47	0.0496781	2.25241					YRTIRNKQNELQTTLYQQM*	143	0.023386	1.13773
				YLRQQGN*	1	0.00159653	0.0606999					YHSRYVQFDCETILQHSTL*	46	0.0486212	2.20448					YKVTKNIPKLDHKRARESA*	143	0.023386	1.13773
				YKQLTPGQTQYKTLP**	1	0.00159653	0.0606999					YKSTPFDVVFLKTLHIPIQ*	46	0.0486212	2.20448					YRTNSRIVTRRASSLGDQI*	143	0.023386	1.13773
				YKQWTPEQTQCKTLL**	1	0.00159653	0.0606999					YSSN*	46	0.0486212	2.20448					YGY*LGQ*YISSTTSGQFE*	143	0.023386	1.13773
				YS*EHFR*GRPV*	1	0.00159653	0.0606999					YSNNL*	45	0.0475642	2.15656					YRSKL*RHQQRNCGKRIKSLS*	143	0.023386	1.13773
				YIQGQE*	1	0.00159653	0.0606999					YLHLSLHRDKGNPRS*WHE*	45	0.0475642	2.15656					YCHGKA*TVRCQWDGRSDS*	143	0.023386	1.13773
				YLSQ*GN*	1	0.00159653	0.0606999					YNSGWDLHI*N*	45	0.0475642	2.15656					YKTTNLEHARSSRTARQTD*	143	0.023386	1.13773
				YPESMNPQ**	1	0.00159653	0.0606999					YLTA*ERHLSRIL*	44	0.0465072	2.10864					YTCG*PIEVIIKGHIAYTS*	143	0.023386	1.13773
				YPGRCGKRNRFAPKMVRE*	1	0.00159653	0.0606999					Y*YTC*FSE*	44	0.0465072	2.10864					YQKLTQSAPQFLH*GSSSS*	143	0.023386	1.13773
				YHNKRQI*IREKQPTGKK*	1	0.00159653	0.0606999					YALAVIPIKNKEVLCNP*	44	0.0465072	2.10864					YTGREL*NEFHDHLIAQRT*	143	0.023386	1.13773
				YLSKQGN*	1	0.00159653	0.0606999					YNK*SLLKTELKSSLHLIN*	44	0.0465072	2.10864					YPLGVNQGKRRPRTIPSNT*	143	0.023386	1.13773
				YRKTQPS*	1	0.00159653	0.0606999					YTI*	43	0.0454502	2.06071					YNAADERVTCTLRHMPPGT*	143	0.023386	1.13773
				YKIEIHGMK*	1	0.00159653	0.0606999					YSHPK*GNN*	43	0.0454502	2.06071					YSTQTNQQKDLTPVNVSPA*	143	0.023386	1.13773
				YSIPRA*	1	0.00159653	0.0606999					YSIILRTNCIYAP*NQR*	42	0.0443932	2.01279					YPYTSSQNEIIRISTQQIS*	143	0.023386	1.13773
				YIQGQM*	1	0.00159653	0.0606999					YTYRF*QLHTKTLTTENN*	41	0.0433363	1.96487					YRQNPAQLRRHNTTSRKA**	142	0.0232224	1.12977
				YNEQYEQH*R*GFTNPILT*E*	1	0.00159653	0.0606999					YTMHIIT*	41	0.0433363	1.96487					YAKKVYPHSSSMFTLSLDA*	142	0.0232224	1.12977
				YLRKPCYGPDKPK*	1	0.00159653	0.0606999					YTLKIMN*	41	0.0433363	1.96487					YLPQGTSVGDRRTEIFDTP*	142	0.0232224	1.12977
				YLDGVARETDSHPKCKDE*	1	0.00159653	0.0606999					YL*SH*SDV*IQSTNFSSP*	40	0.0422793	1.91694					YNQYAAQRPGVTRYI*KVK*	142	0.0232224	1.12977
				YKQWTPEQTQY*TLP**	1	0.00159653	0.0606999					YQRPK*	40	0.0422793	1.91694					YVLQWKQLCAP*RFE*TVE*	142	0.0232224	1.12977
				YNHENP*	1	0.00159653	0.0606999					YATKQGNETRLR*EISRKKI*	40	0.0422793	1.91694					YKSQRWQRKSKIIVHPALV*	142	0.0232224	1.12977
				YTTDIP*	1	0.00159653	0.0606999					YNVPFLI*	40	0.0422793	1.91694					YNHSIIVNKTEGNKLLGTA*	141	0.0230589	1.12181
				YTRHTHVQQKK*	1	0.00159653	0.0606999					YINLN*	38	0.0401653	1.8211					YVTQTLRSCNTHA*KQIVV*	141	0.0230589	1.12181
				YTGRTKDAR*	1	0.00159653	0.0606999					YLRKH*	37	0.0391083	1.77317					YEPQQLENPSAT*NEGWRD*	141	0.0230589	1.12181
				YRQPAQVGPERS*	1	0.00159653	0.0606999					D*	36	0.0380513	1.72525					YVERIPIEGQTQGWPLTR**	141	0.0230589	1.12181
				YST*	1	0.00159653	0.0606999					YATKQGNETRLR*EISRKK*	36	0.0380513	1.72525					YTVSRPFRNAY*PPPL*YK*	141	0.0230589	1.12181
				YPCPTKNT*	1	0.00159653	0.0606999					YTAHA*SITTPKPI*	35	0.0369944	1.67732					YQSCAVRYKIIRQTPANDY*	141	0.0230589	1.12181
				YTAPELTQQGP*	1	0.00159653	0.0606999					YEIH*HEPTHKKHDRTKNT*	34	0.0359374	1.6294					YQPLNDSFHRCTLLGKVTQ*	141	0.0230589	1.12181
				YLRKLYYGPDKPK*	1	0.00159653	0.0606999					YFFNPF*VKTIH*	33	0.0348804	1.58148					YLKSTQCECSAQTHHNTPH*	141	0.0230589	1.12181
				YRRLAG*	1	0.00159653	0.0606999					YK*K*	33	0.0348804	1.58148					YTFVQRMDPFLSKARRAPN*	141	0.0230589	1.12181
				Y*AKQTNSGQTPNAHNNTK*	1	0.00159653	0.0606999					L*	32	0.0338234	1.53355					YENGHAIRTFDNRLTNPRA*	141	0.0230589	1.12181
				YTSIQRKRS*	1	0.00159653	0.0606999					YRLLKTCLS*HITLVPQRYI*	32	0.0338234	1.53355					YI*RHFSERARKPQGLTHN*	140	0.0228953	1.11386
				YRR*NTRYTRKADKRNTNDVRI*	1	0.00159653	0.0606999					YDNITTLRLTTI*	31	0.0327664	1.48563					YVTRPQSNLSMA*DNSHAQ*	140	0.0228953	1.11386
				YQNTRTRAPNLMR*PQIM*	1	0.00159653	0.0606999					YQFI*	31	0.0327664	1.48563					Y*TLPPRFKYGNKHSTQN**	140	0.0228953	1.11386
				YRR*NTRYTREADKRNINDVRI*	1	0.00159653	0.0606999					YPI*KQKSDVIPH*ARKRT*	30	0.0317095	1.43771					YNSPTK*TEPNQCCHR*ET*	140	0.0228953	1.11386
				YHNKRPI*IREKQPTGKN*	1	0.00159653	0.0606999					YLS*SSQAD*SYTWRNDEK*	30	0.0317095	1.43771					YQRISAWNSQTQ*ESNE*K*	140	0.0228953	1.11386
				YEELKAAHIGHTTQVT*	1	0.00159653	0.0606999					YPHLKSRNLTLSPTKHERG*	30	0.0317095	1.43771					YSGRICRLESQAGFF*NTS*	140	0.0228953	1.11386
				YEQNYT*	1	0.00159653	0.0606999					YA*KTTPNIYSLLTNRKT*	30	0.0317095	1.43771					YNRGTKPRF*PRQNGSTNIN*	140	0.0228953	1.11386
				YAHNSSR*	1	0.00159653	0.0606999					YMYNRVPSLLKVTP*V*RS*	28	0.0295955	1.34186					YETMYQSRKA*YLRSHC*G*	140	0.0228953	1.11386
				YPRAIQ*	1	0.00159653	0.0606999					YF*KTHETRRYSLTPINKHKQH*	28	0.0295955	1.34186					YSQQRGGRIRERKPRP*GN*	140	0.0228953	1.11386
				YENQPS*	1	0.00159653	0.0606999					YDHEQKKTIDKYYRHFVHG*	28	0.0295955	1.34186					Y*RSWPYETLYIIRTIIAL*	139	0.0227318	1.1059
				YNMKP*	1	0.00159653	0.0606999					YN*SERSVNSVPHRIT*	28	0.0295955	1.34186					YLQWKRATSGTMKTAKTRG*	139	0.0227318	1.1059
				YARTDTM*	1	0.00159653	0.0606999					YKNTNP*	27	0.0285385	1.29394					YKAKEVPGTRTRKDDSKTN*	139	0.0227318	1.1059
				YKSHDQGNR*	1	0.00159653	0.0606999					YF*KKHMRRDDIH*HPLTN*	27	0.0285385	1.29394					YQL*DLPIDCIRTAGSNST*	139	0.0227318	1.1059
				YPIHTGL**Q*	1	0.00159653	0.0606999					YRLQERRAYETLIIDNLK*	27	0.0285385	1.29394					YLHHR*YMNMKSD*QGKHE*	139	0.0227318	1.1059
				YS*EHYRWGKPV*	1	0.00159653	0.0606999					YYTQLP*	27	0.0285385	1.29394					YRLTFAKPIRDTSIVVRRE*	139	0.0227318	1.1059
				YKQWTPEQTQFKTLP**	1	0.00159653	0.0606999					YANLS*	26	0.0274815	1.24601					FCPTKDTKCLHTDGRREEL*	139	0.0227318	1.1059
				YPNTYGSLIIQ*	1	0.00159653	0.0606999					YIQ*I**ISQ*VLNHFLKT*	26	0.0274815	1.24601					YRQSQR*FFRQT*FSMQSS*	139	0.0227318	1.1059
				YWATKTRANGLHRPCH*	1	0.00159653	0.0606999					YKVVKHDTHIQSSASHYSS*	26	0.0274815	1.24601					YRISRVSEPMWLRFQSSFL*	139	0.0227318	1.1059
				YKHKLETQNS*	1	0.00159653	0.0606999					YPQKTAKSMMP*FNTYATQ*	26	0.0274815	1.24601					YTTSNYQASTAGKVKPY*T*	139	0.0227318	1.1059
				YSGRTKDAM*	1	0.00159653	0.0606999					YIRCAYNHVY*LSIYFKNT*	26	0.0274815	1.24601					YSNKSKPHKQKHPFPLSAQ*	138	0.0225683	1.09795
				YLGKRH*	1	0.00159653	0.0606999					YI*MNAITLISPP*PN*	26	0.0274815	1.24601					YVGTKSESKLRCALSQALL*	138	0.0225683	1.09795
				YDNTPHNRPDHPRNND*	1	0.00159653	0.0606999					YPAQESKYFAQISCPT*FI*	26	0.0274815	1.24601					YPKMR*PRENKRKQSNNKK*	138	0.0225683	1.09795
				YHSKRQI*IREKQPTGKN*	1	0.00159653	0.0606999					SNNGLLFINTTIASIAAKEEGVSLEKRE*	25	0.0264245	1.19809					YAPGDYPPDDAPTVTTSLA*	138	0.0225683	1.09795
				YEYKKQPFQ*	1	0.00159653	0.0606999					FT*	25	0.0264245	1.19809					YITLNTKSTPYD**GVREG*	138	0.0225683	1.09795
				YQADHRAK*	1	0.00159653	0.0606999					SL*	25	0.0264245	1.19809					YAASPGHESGLNNLSPREM*	138	0.0225683	1.09795
				YWRLNKSDGLR*AIAH*	1	0.00159653	0.0606999					YPLNLFLIKFRHLET*	24	0.0253676	1.15017					YNTYPQEP*NPSRKMLNVR*	138	0.0225683	1.09795
				YDHARR*	1	0.00159653	0.0606999					YR*	24	0.0253676	1.15017					YIVQRGTEG*RSA*PRPK**	138	0.0225683	1.09795
				YEKLKVAHIGHTTQVT*	1	0.00159653	0.0606999					YALAVIPIKKQRSFM*PV*	24	0.0253676	1.15017					YGPTTVPRTTRSRSRDVTE*	138	0.0225683	1.09795
				YNT*LNTPYRNPCLEPSQS*E*	1	0.00159653	0.0606999					YHIEPVKLRIRSPINPRTDK*	24	0.0253676	1.15017					YSGNTSNEGLPSGKAQHSAK*	138	0.0225683	1.09795
				YREQ*	1	0.00159653	0.0606999					YSMSSNNQ*	24	0.0253676	1.15017					YEITPVSRTS*NI*LRRIR*	137	0.0224047	1.08999
				YLKRAIC*	1	0.00159653	0.0606999					LPRFLFFTQLTLNRLT*SL*	24	0.0253676	1.15017					YQYSKSGSPTNNPGGRHPT*	137	0.0224047	1.08999
				YNVKPPKPQTTPADKPKP*	1	0.00159653	0.0606999					I*	24	0.0253676	1.15017					YQGPQAGY*DWPKHFVGTL*	137	0.0224047	1.08999
				YPKGSTPRNIPT*	1	0.00159653	0.0606999					YHDSRKYSHIYYI*	23	0.0243106	1.10224					YPGRQWDWLKRNSVTMEST*	137	0.0224047	1.08999
				YHNKLQI*IREKQPTGKN*	1	0.00159653	0.0606999					*	22	0.0232536	1.05432					YALCRNRSNSRLIPTRLCQ*	137	0.0224047	1.08999
				YKIESTAFE*	1	0.00159653	0.0606999					YTNKYES*	22	0.0232536	1.05432					YRRQSSTYRNYQQTTYPYR*	137	0.0224047	1.08999
				YTRRTYVQQKK*	1	0.00159653	0.0606999					YLCEFTENYVMTLAPILST*	21	0.0221966	1.00639					YCQHTPWQPQVRRSYTGPY*	137	0.0224047	1.08999
				YTANGKPLTYNK*	1	0.00159653	0.0606999					YSLKLHATSPAEQKHK*	21	0.0221966	1.00639					YLRQYARMMLSMTEQLRLR*	137	0.0224047	1.08999
				YEKLKAAHIGHTTQAT*	1	0.00159653	0.0606999					YNHPSS*P*	21	0.0221966	1.00639					YRSYFERTTWLCDRHENTF*	137	0.0224047	1.08999
				YPKRSTPKNIPT*	1	0.00159653	0.0606999					YTSHSLHRLGTQPHSP*AN	20	0.0211396	0.958471					YAEWERTFGP*VSPLISEM*	137	0.0224047	1.08999
				YAPTDTYQANP*	1	0.00159653	0.0606999					Y*KFNWCSISNLAKEWTVELSS	20	0.0211396	0.958471					YSRSP*PSWNPGNPKSTSR*	137	0.0224047	1.08999
				YQIRRDEK*	1	0.00159653	0.0606999					YAPHQH*NSYNLL**P	19	0.0200827	0.910548					YDSQDGSVGGPRNETKEAS*	137	0.0224047	1.08999
				YPEGRSI*	1	0.00159653	0.0606999					YPPKIMLPIEQQ*PTVR	19	0.0200827	0.910548					Y*KVLPAVWN*SPGLVTID*	136	0.0222412	1.08203
				YQITKVAL*	1	0.00159653	0.0606999					YMHTEYLPKKERKTQQGHDKQH	19	0.0200827	0.910548					YNWPTDR*KAAAPRYGEMS*	136	0.0222412	1.08203
				YRR*NTRYTRKADKRSINDVRI*	1	0.00159653	0.0606999					YFTSIPP*LKKK	19	0.0200827	0.910548					YKYTLAHNYVRKGTSN*IIK*	136	0.0222412	1.08203
				YPRAKLE*Q*	1	0.00159653	0.0606999					YLPV*MILYKKS	19	0.0200827	0.910548					YFPLQEHSHSDARLARCAAK*	136	0.0222412	1.08203
				YSGQHHRQAVPQHNHTP*	1	0.00159653	0.0606999					YKVVKKHDTHIQSSASHYSSKQ	18	0.0190257	0.862624					YGLSRPISQSMIDQRGGRE*	136	0.0222412	1.08203
				YDVKPPKPQTTPADEPKP*	1	0.00159653	0.0606999					YYFQVLVV*PFSLTQGHET*	18	0.0190257	0.862624					Y*ERVTPKYEA*TQNMWN**	136	0.0222412	1.08203
				YERNVNRATTEKRAGSNHH*	1	0.00159653	0.0606999					YP*ETPNKTKYY	18	0.0190257	0.862624					YNGPVKLERNYWT*LNFVSK*	136	0.0222412	1.08203
				YLDGVAREQIRTQNVRE*	1	0.00159653	0.0606999					EH	18	0.0190257	0.862624					YLNVSHKNGGYKTLVYIKD*	136	0.0222412	1.08203
				YIKPI*	1	0.00159653	0.0606999					YTSIKIPLKSRISSSP**	18	0.0190257	0.862624					YR*CPNVESLTRSQDTTSVK*	136	0.0222412	1.08203
				YNEQCEQH*R*GSTNPILT*E*	1	0.00159653	0.0606999					VH	18	0.0190257	0.862624					YNMR*VQAFKAA*SLGRY**	136	0.0222412	1.08203
				YRVATTP*	1	0.00159653	0.0606999					YLDPQVNTLNNHLRKPRHAISS	17	0.0179687	0.814701					YPNL*QNRNRKRQDRSTSQ*	136	0.0222412	1.08203
				YPKGTHS*	1	0.00159653	0.0606999					YELY*KNDPPLTYSLTTYL*AA	17	0.0179687	0.814701					YRMIPNGASNLPRTVIETD*	136	0.0222412	1.08203
				Y*QWTPEQTQYKTLP**	1	0.00159653	0.0606999					YCVPLYTQGTLIPIAHSQLKQ	16	0.0169117	0.766777					YL*AYETAAQTRVNERSPV*	136	0.0222412	1.08203
				YKPWTPEQTQYKTLP**	1	0.00159653	0.0606999					YISYVPVSKKIFFAH*YPYLSS	16	0.0169117	0.766777					YIEIWPRTYL*QRTPTNA**	136	0.0222412	1.08203
				YNVKPPKPQTTRADEPKP*	1	0.00159653	0.0606999					YLRRYTQHKL	16	0.0169117	0.766777					YRSHE*HCISSG**TIDQP*	136	0.0222412	1.08203
				YP*PTKST*	1	0.00159653	0.0606999					YQKTNFVNLEDCRYTQSP*NKQH	16	0.0169117	0.766777					YALMS*CLVTSARH*RRRS*	136	0.0222412	1.08203
				YPCPTKGT*	1	0.00159653	0.0606999					YPPKKIMLPIEQQ*PTVR	16	0.0169117	0.766777					FWR*PRTNP*IALYLIVIK*	136	0.0222412	1.08203
				YRKPHIDPRFSETAIQK**	1	0.00159653	0.0606999					YASQI	16	0.0169117	0.766777					YECIMTPLSETIL*ST*EL*	136	0.0222412	1.08203
				YH*RNPIQQS*KGSKN*	1	0.00159653	0.0606999					YA*KNNTKYIFTAYKPKDLTKQH	15	0.0158547	0.718853					YYTD*DRY*NTTRGVDSGV*	135	0.0220777	1.07408
				YKPRPGR*	1	0.00159653	0.0606999					YFQK	15	0.0158547	0.718853					YANGLTTIVTSIEYQTKGV*	135	0.0220777	1.07408
				YKQPTQVGPGRS*	1	0.00159653	0.0606999					YPHLKKQKSDVIPH*ARKRTKQH	15	0.0158547	0.718853					YTPVNHPVLLRPDDTCTSIK*	135	0.0220777	1.07408
				YQARPTGK*	1	0.00159653	0.0606999					YRIGTLSTYQPLQRGFKDVKQH	15	0.0158547	0.718853					YNQPNRGPAQ*SYRHDSRH*	135	0.0220777	1.07408
				YNT*	1	0.00159653	0.0606999					YPKNSYKKLNAHYTTTSWVLSS	15	0.0158547	0.718853					YGSSLTLR*NRTERVRTHD*	135	0.0220777	1.07408
				YDIITLKQAAIADQRK*HLEKREAEAYSYSMEHFRWGKPV*	1	0.00159653	0.0606999					YLQDTLDAPNRDHRKCQWISS	15	0.0158547	0.718853					YILSKRELLEYSFAHYIPT*	135	0.0220777	1.07408
				YIKST*	1	0.00159653	0.0606999					YTVSQPNNY*	14	0.0147977	0.67093					YTDIRFH*SGTRRTRCVPY*	135	0.0220777	1.07408
				YPTRTSAPINGTASTRAKP*	1	0.00159653	0.0606999					YSPWC	14	0.0147977	0.67093					YPRERVRKTQAKVRQ*HTA*	135	0.0220777	1.07408
				YEIIKVAL*	1	0.00159653	0.0606999					YP*QQKILEVTP	13	0.0137408	0.623006					Y*SSRKYCIQPTRELRRPL*	135	0.0220777	1.07408
				YNT*LNTPYRNPCLELNQS*E*	1	0.00159653	0.0606999					YSF*KHACHNI*P*SPTLYKQ	13	0.0137408	0.623006					YKTKGPLP*VPSTT*DTSL*	135	0.0220777	1.07408
				YKIESRHE*	1	0.00159653	0.0606999					G	13	0.0137408	0.623006					YPNDTQPTV*IY*HLNPTY*	135	0.0220777	1.07408
				YPAQHTP**	1	0.00159653	0.0606999					YTNKQQKSTSHPSNYR	13	0.0137408	0.623006					YHSNIDPVRKKYIRTLERS*	135	0.0220777	1.07408
				YNNPT*	1	0.00159653	0.0606999					YL*QQPHTKELDHANDH*HKQH	12	0.0126838	0.575083					YITRLPCSLYESAYYNKLI*	135	0.0220777	1.07408
				YKRWTPEQTQYKTLP**	1	0.00159653	0.0606999					YNNIPSSQSISTQPRTIHGKQ	12	0.0126838	0.575083					YDTNGST*LKRDYNSSKAF*	135	0.0220777	1.07408
				YKSHDQWER*	1	0.00159653	0.0606999					AS	12	0.0126838	0.575083					YRMPNHQI*LKDADYRA*	135	0.0220777	1.07408
				YGTNTFKK*	1	0.00159653	0.0606999					YLLNNT*QS*QYLSYEHARK	12	0.0126838	0.575083					YSTLVTRRGPAPERAEDKI*	135	0.0220777	1.07408
				YPKRSTPRNIPI*	1	0.00159653	0.0606999					YILV*PNRFIYETQNNTIFLSS	12	0.0126838	0.575083					YGEPHDT*ATSMLNTLNS**	134	0.0219141	1.06612
				YTTPHSHQNKGGQPRTRKK*	1	0.00159653	0.0606999					YTKKPQRVN*TYLSKGCKLSS	12	0.0126838	0.575083					YRSDATTVPTTE*ARTKKTK*	134	0.0219141	1.06612
				YGTDTKK*	1	0.00159653	0.0606999					YQPIRKTR	12	0.0126838	0.575083					YASACHDLLPKPATPGRAR*	134	0.0219141	1.06612
				Y*Y*LRPKN*	1	0.00159653	0.0606999					YNYHTSENI*STILMRSYFLSS	12	0.0126838	0.575083					YYPGHTECD*GYRKVNAQG*	134	0.0219141	1.06612
				YRGRDT*	1	0.00159653	0.0606999					AI	12	0.0126838	0.575083					YETHTIT*VYLRSLEV*YY*	134	0.0219141	1.06612
				YSKPT*	1	0.00159653	0.0606999					YSKFLSPNRNQKHSSTPKMLSS	12	0.0126838	0.575083					YAT*SMM*GAYAYDDRRSG*	134	0.0219141	1.06612
				YRKN*	1	0.00159653	0.0606999					YPPKNNAPDRTTITDCPE	12	0.0126838	0.575083					YVRSALGRPYAAVLHRRNN*	134	0.0219141	1.06612
				YIQGAE*	1	0.00159653	0.0606999					YRYTLL*IK	12	0.0126838	0.575083					YQQQ*EEKTEGCGTQAYWR*	134	0.0219141	1.06612
				YCDHNTNHA*	1	0.00159653	0.0606999					YSIILRTNCTIRPLKPEI	12	0.0126838	0.575083					YHEGNHV*TS*HLRKLHRY*	134	0.0219141	1.06612
				YENLK*	1	0.00159653	0.0606999					SS	11	0.0116268	0.527159					YSRRACLGP*TAAHAILSA*	134	0.0219141	1.06612
				YSPGTLYNG*TH*	1	0.00159653	0.0606999					YH*LLKRKIEYTDSDL*GQR	11	0.0116268	0.527159					YGSPPSRAYQHVPPRGL*L*	134	0.0219141	1.06612
				YHLKKKN*	1	0.00159653	0.0606999					YQKQISLT*KTAVILNPRKISS	11	0.0116268	0.527159					Y*RQRRHIMSP*NLSRNMI*	134	0.0219141	1.06612
				YTRTTGRTKLK*	1	0.00159653	0.0606999					DM	11	0.0116268	0.527159					YSIKITAI*LRTA*YRAAL*	133	0.0217506	1.05817
				YTSSPSNRLQSQPKITLKKREAEAYSYSMEHFRWGKPV*	1	0.00159653	0.0606999					YTY*YIHIPRFRQHIKTR*LSS	11	0.0116268	0.527159					YIRQLYDVKQPR**DWNQE*	133	0.0217506	1.05817
				YPTRTSAPINGTTLTRAKP*	1	0.00159653	0.0606999					YTLYPVNGSTILSDRSLFPK	11	0.0116268	0.527159					YRELVSREPVSQGVNQKIS*	133	0.0217506	1.05817
				YAPRTPTKANP*	1	0.00159653	0.0606999					R	11	0.0116268	0.527159					YSRPSLCRADKLA*KYRRR*	133	0.0217506	1.05817
				YRQWTPEQTQYKTLP**	1	0.00159653	0.0606999					SPNQPT*HFQIPLFTIQS*LS	11	0.0116268	0.527159					YVTEDEAVAGTT*HTLALQ*	133	0.0217506	1.05817
				YLNQHARRPRI*	1	0.00159653	0.0606999					YLN	11	0.0116268	0.527159					YQYENKTRKWARKNSKKNAIS*	133	0.0217506	1.05817
				YLNQHAQRPCI*	1	0.00159653	0.0606999					*PTPKTDLTKGFFITVHYIISS	11	0.0116268	0.527159					YKNSELMEIDPTQTTNRSG*	133	0.0217506	1.05817
				YNPDDRTHKASRTITQ*	1	0.00159653	0.0606999					YNPE*TYHQKKTTLLIIL*LSSI	11	0.0116268	0.527159					YLDMETRQNDSRQTTLRGT*	133	0.0217506	1.05817
				Y*AKQTNSGQTPSTHNNTK*	1	0.00159653	0.0606999					YPTKTLTQRPMSSLSQVNLK	11	0.0116268	0.527159					YSHRRTRITTICNQ*H*YD*	133	0.0217506	1.05817
				YTRHTVRNRQKK*	1	0.00159653	0.0606999					YIRHYTNTI	11	0.0116268	0.527159					YENSLNYRSQGNKKIHKSL*	133	0.0217506	1.05817
				YQKYRNTCPNLMR*PQIM*	1	0.00159653	0.0606999					YLYTSLKKCHICNNATSKGIS	11	0.0116268	0.527159					YTYTPSVRKHPDRLWATTS*	132	0.021587	1.05021
				YRRKQ*	1	0.00159653	0.0606999					YELY*K*SAFNLLFDHIFISS	10	0.0105698	0.479236					YANVI**DAMHIVVYYTDW*	132	0.021587	1.05021
				YRR*NTRYARKADKRNINDVRI*	1	0.00159653	0.0606999					YRPTSCTLIM*HT*W*TKPISS	10	0.0105698	0.479236					YPPLANSSREQHLSHTTLI*	132	0.021587	1.05021
				YHTS*	1	0.00159653	0.0606999					YLNITSLLIQYIQHTEQCTK	10	0.0105698	0.479236					YKASYRPENKNYGIPNSGP*	132	0.021587	1.05021
				YKIESNGIE*	1	0.00159653	0.0606999					YKMHPS*YSKCSLVHTNPRKQ	10	0.0105698	0.479236					YRTGRRQNHNAPDVRNETY*	132	0.021587	1.05021
				YRKTQSQ*	1	0.00159653	0.0606999					YPLSGLLIHIHSLYIL	10	0.0105698	0.479236					YIVAHSTTSVACKL*REGN*	132	0.021587	1.05021
				YQY*SQGQ*	1	0.00159653	0.0606999					*P	10	0.0105698	0.479236					YQQRPILSSPPRIYRTWFT*	132	0.021587	1.05021
				YLRQRP*AK*	1	0.00159653	0.0606999					YIATARPLAPPFLCRAR*NKQH	10	0.0105698	0.479236					YAAQVCRTDSA*PGSDARL*	132	0.021587	1.05021
				YGITKVAL*	1	0.00159653	0.0606999					YLDPQVNTLNNHSETAARNKQH	10	0.0105698	0.479236					YTFRYTSKQSISPYTEWAN*	132	0.021587	1.05021
				YLNQHAQRPAI*	1	0.00159653	0.0606999					YN*RYPASSLAHSRSLLSRKQH	10	0.0105698	0.479236					YQRVRETDVLSTSRGAEPE*	132	0.021587	1.05021
				YIQGTE*	1	0.00159653	0.0606999					YLSFCLFLLSTFTHPCHQILSS	9	0.00951284	0.431312					YRKTILPKRQYT*YKVLDG*	132	0.021587	1.05021
				YIAINNTSTRKGARTNATDVRIRS*	1	0.00159653	0.0606999					IL	9	0.00951284	0.431312					YCDLSHESG*QLLGYKEQH*	132	0.021587	1.05021
				YTSIHRKRS*	1	0.00159653	0.0606999					YISYVPVSKNLLRPLISVSKQH	9	0.00951284	0.431312					Y*NEKRLPSES*RPHDPRN*	132	0.021587	1.05021
				YRKNPTQ*	1	0.00159653	0.0606999					*L	9	0.00951284	0.431312					YAHTSPSGPARLIEHQKSL*	132	0.021587	1.05021
				YKQWTPEQTQYKTLS**	1	0.00159653	0.0606999					E	9	0.00951284	0.431312					YLAIKPPRPA*PVRHAICN*	132	0.021587	1.05021
				YGGSIRK*	1	0.00159653	0.0606999					YHVD	9	0.00951284	0.431312					YLPE*SASGRDLPETAERN*	131	0.0214235	1.04225
				YHPKAHR*	1	0.00159653	0.0606999					YHYGEKMRTRIQLVLPYATISS	9	0.00951284	0.431312					YPVPYSGERLRSINQVHGL*	131	0.0214235	1.04225
				YPKGLLA*	1	0.00159653	0.0606999					YSNFSPQIVTKTQLHT*NVKQ	9	0.00951284	0.431312					YGDMLA*MGTRRRHTNAER*	131	0.0214235	1.04225
				YTSSPSNRLQSQPKITLEKREAEAYSYSVEHFRWGKPV*	1	0.00159653	0.0606999					YLF*IIRSSLDNTYLMSTPVS	9	0.00951284	0.431312					YERVYPRNDS*SNITLTIA*	131	0.0214235	1.04225
				YPNRKAS*	1	0.00159653	0.0606999					C	9	0.00951284	0.431312					YSAIPKSRARFQIWLSPAKK*	131	0.0214235	1.04225
				YTSPRAHTIRA*	1	0.00159653	0.0606999					YQTSLKQKRPYFL	9	0.00951284	0.431312					YHFAKRQSLTVPIQVASS**	131	0.0214235	1.04225
				YLRKPYYGPDKPT*	1	0.00159653	0.0606999					YVNRASP	9	0.00951284	0.431312					YMASKPNYYGNALPFASSY*	131	0.0214235	1.04225
				YETTKVAL*	1	0.00159653	0.0606999					YPEKVCKVTPRHPDMALLA*AA	9	0.00951284	0.431312					YPRHDNSTPIGVGKLNRKR*	131	0.0214235	1.04225
				YKQWTPEQTQYKTLL**	1	0.00159653	0.0606999					YLFLM*TPHEPICP*PL*DKQ	9	0.00951284	0.431312					YSNLTHITSSHERSDTSGD*	131	0.0214235	1.04225
				YS*EHFIWGKPV*	1	0.00159653	0.0606999					SQ	9	0.00951284	0.431312					YRKPTRIAKMITVTDADQI*	131	0.0214235	1.04225
				YPE*	1	0.00159653	0.0606999					YHLTPTQKVTRPKTITT*N*	8	0.00845586	0.383388					YLNDVVRTGMIDGKQTGSG*	130	0.02126	1.0343
				YS*EHFRWGSTV*	1	0.00159653	0.0606999					YNPE*TYHQKKDYPINNTITKQH	8	0.00845586	0.383388					YA*YQNPSVNSL*FLTWKD*	130	0.02126	1.0343
				Y*QPTQVGPERS*	1	0.00159653	0.0606999					SP	8	0.00845586	0.383388					YNRIIHHARQRT*RR*KQL*	130	0.02126	1.0343
				YPRLAG*	1	0.00159653	0.0606999					YLGFSFHTTNTQPINLKSFKQH	8	0.00845586	0.383388					YDEYKSDTAEQRATRATSQ*	130	0.02126	1.0343
				YNT*LNTPYKNPCLEPNQS*E*	1	0.00159653	0.0606999					YSKFSPQIVTKTQLHT*NVKQ	8	0.00845586	0.383388					YFNRDRHPQYPNKPSVRDP*	130	0.02126	1.0343
				YPRR**	1	0.00159653	0.0606999					YLSAVLNTQLLYFS*PRQTKQH	8	0.00845586	0.383388					YLATRGIE**PPGL*P**R*	130	0.02126	1.0343
				YLRSHTMGPDKPK*	1	0.00159653	0.0606999					YRKPPSTAT	8	0.00845586	0.383388					YSSLKQESYI*NFPKSSCV*	130	0.02126	1.0343
				YLSQQGT*	1	0.00159653	0.0606999					YRLLKTCLS*HITLVPNAI*AA	8	0.00845586	0.383388					YLMHIRLNAPESTLYNQL**	130	0.02126	1.0343
				YNVKPSKPQTTPADEPKP*	1	0.00159653	0.0606999					YSIILRTNCIYAPETRD	8	0.00845586	0.383388					YSEPNLIVCKYPALQHTER*	130	0.02126	1.0343
				YADKTNK*	1	0.00159653	0.0606999					LL	8	0.00845586	0.383388					YQHLNYCQVHVNSGDD*NL*	130	0.02126	1.0343
				YNIRQSRKGEKQR*	1	0.00159653	0.0606999					YTHFKLPSF*TNYPQLIRR*AA	8	0.00845586	0.383388					YNR*GRRV*RWIHG*LINDK*	130	0.02126	1.0343
				YR*K*	1	0.00159653	0.0606999					YTS	8	0.00845586	0.383388					YSYGTLTRTLMTSIHRDSNK*	130	0.02126	1.0343
				YLRKPYYGPDEPK*	1	0.00159653	0.0606999					SH	8	0.00845586	0.383388					YKSRESTYCDPSHMV*TKD*	130	0.02126	1.0343
				YHNKRQI*IREKRPTGKN*	1	0.00159653	0.0606999					YLSCTTN*S*NCPHKFYSSK	8	0.00845586	0.383388					YSYKIPHLRKGKD*ESQCR*	129	0.0210964	1.02634
				YKQPTQVGPERN*	1	0.00159653	0.0606999					LLLS	8	0.00845586	0.383388					YIIHGHTIFDLLGKGIPQV*	129	0.0210964	1.02634
				YHSDS*	1	0.00159653	0.0606999					YRVKTLN	8	0.00845586	0.383388					YLLRRKITSKLEGL*SPSR*	129	0.0210964	1.02634
				YPSQQGN*	1	0.00159653	0.0606999					YLRST	8	0.00845586	0.383388					YNQYIRSNSPTRQYTE*TR*	129	0.0210964	1.02634
				YRREKKN*	1	0.00159653	0.0606999					YRVRQPPKTT	8	0.00845586	0.383388					YAPHNSHILRIVN*ASPRR*	129	0.0210964	1.02634
				YETN*	1	0.00159653	0.0606999					*PTPKTDLIKRLFYHRSLYNKQH	8	0.00845586	0.383388					YAESGGTYDTTQD*LILPP*	129	0.0210964	1.02634
				YKQPTQAGPERS*	1	0.00159653	0.0606999					YVQIQTDRTNQYIS*IIATY	8	0.00845586	0.383388					YNAKKNTMDRKH*HYISHQ*	129	0.0210964	1.02634
				YPAGRQRPP*	1	0.00159653	0.0606999					ILLS	7	0.00739887	0.335465					YYPRSQRERIVRAIPRRPQ*	129	0.0210964	1.02634
				YNYRPS*	1	0.00159653	0.0606999					YSNQKRTHKKQHSHKA*N	7	0.00739887	0.335465					YGSANVLNDPSRADTSPRV*	129	0.0210964	1.02634
				YPAPTHTR*	1	0.00159653	0.0606999					YPHLKAEI*RYPH*ARKRTKQH	7	0.00739887	0.335465					YPSRRTHRKTCPRRDMTRR*	129	0.0210964	1.02634
				YDNKRQI*IREKQPTGKN*	1	0.00159653	0.0606999					YH*LLKKKKLNILTVICRASA	7	0.00739887	0.335465					YIHHAHATRHENNSQRRR**	129	0.0210964	1.02634
				YTSPRARTTRA*	1	0.00159653	0.0606999					AL	7	0.00739887	0.335465					YQAPTSGLHTSLAD*YQRRK*	129	0.0210964	1.02634
				YLVKKKN*	1	0.00159653	0.0606999					YH*LLKEN*IY*Q*SVGPAH	7	0.00739887	0.335465					YIPLIKEKGECFLPGSPRL*	129	0.0210964	1.02634
				YQTIPQGQ*	1	0.00159653	0.0606999					YHY*AS*AKNT*SY*SPVRISS	7	0.00739887	0.335465					YPKIKHSTVVTPV*TG*TT*	129	0.0210964	1.02634
				YQNTGTRAPNLTR*PQIM*	1	0.00159653	0.0606999					YE	7	0.00739887	0.335465					YRQREGLTSSLSLLSLLHI*	129	0.0210964	1.02634
				YS*EHFRWVKPV*	1	0.00159653	0.0606999					LRPGVNAYQTSQLLQMPKILSS	7	0.00739887	0.335465					YPA*TPRIAS*DV*RRLSG*	129	0.0210964	1.02634
				YRSMPG*	1	0.00159653	0.0606999					YIQQLTKIIN*VHLIDPFFKQ	7	0.00739887	0.335465					YAKTTVKETLKTCHPQWVH*	128	0.0209329	1.01838
				YTGPRAHTTRA*	1	0.00159653	0.0606999					YHSPHYAVQ*VH	7	0.00739887	0.335465					YKPGTMT*SREKHTRMKPT*	128	0.0209329	1.01838
				YHNK*NRNT*	1	0.00159653	0.0606999					YHHVRQLSHPRH*IDLLHVKQH	7	0.00739887	0.335465					YLQQQHRFAGRAENTGPEL*	128	0.0209329	1.01838
				YLKRRPSC*	1	0.00159653	0.0606999					YPIS	7	0.00739887	0.335465					YREIRTITFGRST*YFTAS*	128	0.0209329	1.01838
				YPAR*	1	0.00159653	0.0606999					YPRKTPTKI*LPTFLW	7	0.00739887	0.335465					YKIKKARHPNKLSALAAEM*	128	0.0209329	1.01838
				YPTFKLNKTPTITNQSNTDKNSI*	1	0.00159653	0.0606999					YTQRPE	7	0.00739887	0.335465					YGLS*YGNVSRRYYALENL*	128	0.0209329	1.01838
				YDEQYEQH*R*GSTNPILT*E*	1	0.00159653	0.0606999					YRVRQPQKTT	7	0.00739887	0.335465					YRTG*SSHSDPEAINQPVIS*	128	0.0209329	1.01838
				YKQWTSEQTQYKTLP**	1	0.00159653	0.0606999					YLGFSFSHN*HSTD*LKVFLSS	7	0.00739887	0.335465					YLQPMPKAK*VASEALTQD*	128	0.0209329	1.01838
				YHQSRQ*	1	0.00159653	0.0606999					YKMHPS*YSKMFVGPHESPVSS	7	0.00739887	0.335465					YTVAPINKGNLQSPSLLSG*	128	0.0209329	1.01838
				YPRAKLSMQ*	1	0.00159653	0.0606999					YQPLKQTLQKAFFITVHYIISS	7	0.00739887	0.335465					YGTQSRHRIMGKIHQRPCT*	128	0.0209329	1.01838
				YV*	1	0.00159653	0.0606999					YHI	7	0.00739887	0.335465					YST*S*TLPQVVII*LDFI*	128	0.0209329	1.01838
				YHTAERTTRHTEIYY*	1	0.00159653	0.0606999					YHC	7	0.00739887	0.335465					YEDEAEPAHYEGLNA*KFK*	128	0.0209329	1.01838
				YLQNMK*	1	0.00159653	0.0606999					QITGYCL*ILLLPALLLKKKGYLSRKER	7	0.00739887	0.335465					YNTSACSVVPSSTSTAEAR*	128	0.0209329	1.01838
				YQVG*	1	0.00159653	0.0606999					YILV*PNRFIYETQKQHHFLSS	7	0.00739887	0.335465					YLKGNNPTPKQDLRTG*SQ*	128	0.0209329	1.01838
				YTTLHSHQNKGEQPRTRKK*	1	0.00159653	0.0606999					YSIILRTNCTIRP*NQR	7	0.00739887	0.335465					YNEEATLPHLPKG*REAPN*	128	0.0209329	1.01838
				YEVTKVAL*	1	0.00159653	0.0606999					YST*KTLQPQVSDQ*NTKATKQ	7	0.00739887	0.335465					YSNHDGVLSKGRQYSDAMY*	128	0.0209329	1.01838
				YEYKSNPFQ*	1	0.00159653	0.0606999					SI	7	0.00739887	0.335465					YKRGLPAPKRIY*PD*NLM*	128	0.0209329	1.01838
				YPKKS*	1	0.00159653	0.0606999					YPNTDMARHLTA	7	0.00739887	0.335465					YGTWQAEARGANRTRIVFA*	128	0.0209329	1.01838
				YTDRTKDAM*	1	0.00159653	0.0606999					SPQLFWRTPHPTLYSLQNN*AA	7	0.00739887	0.335465					YSTLPRSKGSNGKGGQK**	128	0.0209329	1.01838
				YPAQRHTR*	1	0.00159653	0.0606999					LLLKKKGYLSRKER	7	0.00739887	0.335465					YLSKSTNTFRMR*LASETS*	128	0.0209329	1.01838
				YKT*S*	1	0.00159653	0.0606999					LHASS	7	0.00739887	0.335465					YAIHGRKH*EPAS*FIRSR*	127	0.0207693	1.01043
				YKQWTPEQTQYETLP**	1	0.00159653	0.0606999					YRLINHIARCETTTIHVKN*AA	7	0.00739887	0.335465					YPDDRDRGLSIVQILMQFI*	127	0.0207693	1.01043
				YRNTGTRAPNLMR*PQIM*	1	0.00159653	0.0606999					YSYE*RF*K*TAHIICMYLLSS	6	0.00634189	0.287541					YEKNQCEELWRTPATRTKL*	127	0.0207693	1.01043
				YLGKRL*	1	0.00159653	0.0606999					YHLLIYTYS*IPTTYKTR*LSS	6	0.00634189	0.287541					YNYEPTLLRNS*SGCRNRV*	127	0.0207693	1.01043
				YPTLQTD*	1	0.00159653	0.0606999					YMIHQAVH	6	0.00634189	0.287541					YQSHSLETPQTGVCITTLA*	127	0.0207693	1.01043
				YEKLKAAHIGPTTQVT*	1	0.00159653	0.0606999					YHYGENAHTDPTRPPIRNDKQH	6	0.00634189	0.287541					YSPTDPLY**AT*ALHWNL*	127	0.0207693	1.01043
				YPCPTRST*	1	0.00159653	0.0606999					YPI*KQKSDVIPTKHERGLSS	6	0.00634189	0.287541					YQIETSYRKSARHEW*EQQ*	127	0.0207693	1.01043
				YTSPRAHATGA*	1	0.00159653	0.0606999					YNPQPES*VQ*FQ	6	0.00634189	0.287541					YRSNETKCL**PQMQRGLR*	127	0.0207693	1.01043
				YPTSTE*	1	0.00159653	0.0606999					**ICRQHINLNYDS*AA	6	0.00634189	0.287541					YWSNTKSNRKLNSLHEPSC*	127	0.0207693	1.01043
				YTGRTKGAM*	1	0.00159653	0.0606999					YQLWRKMRTRIQLVLPYATISS	6	0.00634189	0.287541					YPGKANFFASIQQNAACDS*	127	0.0207693	1.01043
				YARTDTP*	1	0.00159653	0.0606999					SQINPLRRCIPKDFAHTYSI	6	0.00634189	0.287541					YKSDFRIQELRITHQI*	127	0.0207693	1.01043
				YPESMNPRQ*	1	0.00159653	0.0606999					Y*LIIIHK*IGN*LYTNTIKQ	6	0.00634189	0.287541					YAGWWPKQKERS*KSTIYA*	126	0.0206058	1.00247
				Y*S*	1	0.00159653	0.0606999					YTR	6	0.00634189	0.287541					YLARNVKAAVQL*AEITWHK*	126	0.0206058	1.00247
				YPEKQ*	1	0.00159653	0.0606999					YLKTSHHY*YSTSNTLSSVL	6	0.00634189	0.287541					YGTQPRR*IGSNLDRLTLL*	126	0.0206058	1.00247
				YIKTT*	1	0.00159653	0.0606999					Y*LVQAHKNSLQLTQATRSISS	6	0.00634189	0.287541					YLR*PATMPDCQRNHAIES*	126	0.0206058	1.00247
				YWTTKTRATDYIRPCH*	1	0.00159653	0.0606999					YQYIVTRISDFDSDIKHRNKQH	6	0.00634189	0.287541					YETTHGQSPNALTTLKKSK*	126	0.0206058	1.00247
				YISSPSNRLQSQPKITLEKREAEAYSYSMEHFRWGKPV*	1	0.00159653	0.0606999					YTT	6	0.00634189	0.287541					YYESTEPLPSGAGPPHSEL*	126	0.0206058	1.00247
				YIKPA*	1	0.00159653	0.0606999					YTPSS	6	0.00634189	0.287541					YAGYRNNLYRVSEFRPSG**	126	0.0206058	1.00247
				YDGARQ*	1	0.00159653	0.0606999					DN	6	0.00634189	0.287541					YTYKFRITKNQ*EARRLTK*	126	0.0206058	1.00247
				YPEGTRS*	1	0.00159653	0.0606999					YPKNSYKKTECPLYNNVMGIKQH	6	0.00634189	0.287541					YEPRPELL*LQTH*TEPN**	126	0.0206058	1.00247
				YQKIG*	1	0.00159653	0.0606999					Q	6	0.00634189	0.287541					YSRVRTCLNQQSNYSR*RY*	126	0.0206058	1.00247
				YHTT*	1	0.00159653	0.0606999					YEMLMFFPQ	6	0.00634189	0.287541					YQRASNRTNRAHFGQSHSN*	126	0.0206058	1.00247
				YKQWTPEQTQYRTLP**	1	0.00159653	0.0606999					YKVDKT*YTHPIISKPLFL*AA	6	0.00634189	0.287541					YLPVEEYHARDLGLDVKTQ*	126	0.0206058	1.00247
				YPTRTNAPINGTTSTRAKP*	1	0.00159653	0.0606999					YSNQKRTHKTALPQSVEH	6	0.00634189	0.287541					YP*RRSRVTHH*VIYWQEK*	126	0.0206058	1.00247
				YQNAGTRAPNLMR*PQIM*	1	0.00159653	0.0606999					YNKKRAKQPQMLNYQLS*GLSS	6	0.00634189	0.287541					YSLHKQNNAPYHPKDSSTR*	126	0.0206058	1.00247
				YSLGTFTNG*PV*	1	0.00159653	0.0606999					YSKFLSPNRNQKTQLHT*NVKQ	6	0.00634189	0.287541					YWRTKECSSQFSLSKVGPI*	126	0.0206058	1.00247
				YARTDTS*	1	0.00159653	0.0606999					YQL	6	0.00634189	0.287541					YAKERSLQCSNCCRPS*TK*	126	0.0206058	1.00247
				YHHGR*KYHGHHHAQPQ*PK*	1	0.00159653	0.0606999					YKWGNGGGCNR	6	0.00634189	0.287541					YWDGNYVMGMFTTRLNRST*	126	0.0206058	1.00247
				YEKLKAAHIDHTTQVT*	1	0.00159653	0.0606999					YLLS	6	0.00634189	0.287541					YQLRS*RSGAAQRTAQRRA*	126	0.0206058	1.00247
				YIQGTR*	1	0.00159653	0.0606999					SQT	6	0.00634189	0.287541					YLNHKGRIRALNPRHTTGD*	126	0.0206058	1.00247
				YTGCTKDAM*	1	0.00159653	0.0606999					YTPPL	6	0.00634189	0.287541					YADNPYKASHTSQAKRLH**AA	125	0.0204423	0.994517	1
				YPREIPQ**	1	0.00159653	0.0606999					*SSFH	6	0.00634189	0.287541					YI*TTYVIASS*IRESTRI*AA	125	0.0204423	0.994517
				YLRKPYYGPDKPFK*	1	0.00159653	0.0606999					YH*LLKEKIEYTDSDL*GQR	6	0.00634189	0.287541					YCK*TNLDQALLDHRHIRV*AA	125	0.0204423	0.994517
				YEIKAAHIGHTTQVT*	1	0.00159653	0.0606999					YPLTLICTRNIN	6	0.00634189	0.287541					YGKASP*TPISSTINKVPG*AA	125	0.0204423	0.994517
				YHNK*NLNT*	1	0.00159653	0.0606999					CH	6	0.00634189	0.287541					YFLII*QDNV*HKATPIRC*AA	125	0.0204423	0.994517
				YNIKPPKPQTTPADEPKP*	1	0.00159653	0.0606999					H	6	0.00634189	0.287541					YYTFSRTG*VRPCPGSGIG*AA	125	0.0204423	0.994517
				YTATGKSLTLQTS*	1	0.00159653	0.0606999					YNK*SLLKQN*NHHFI*STKQH	6	0.00634189	0.287541					YARCWKPKEYFNFQEAYCP*EQ	125	0.0204423	0.994517
				YHNNRQI*IREKQPTGKN*	1	0.00159653	0.0606999					YYNSPQKLSTIFSRPQIDTLSS	6	0.00634189	0.287541					YRNPTLIAYQSGKIQPRPH*AA	125	0.0204423	0.994517
				YPRAKLSSQ*	1	0.00159653	0.0606999					YNPIN*TPH	5	0.00528491	0.239618					YRFSQC*SWIEPVTTASQDKQQ	125	0.0204423	0.994517
				YTRHNSTYQPEK*	1	0.00159653	0.0606999					ED	5	0.00528491	0.239618					FNQWKQQRQSILLLICPNH*AA	125	0.0204423	0.994517
				YPTPTD*	1	0.00159653	0.0606999					YNSPLP*P*HFLSCKPINPK	5	0.00528491	0.239618					YTKPMHHNYTSAKICPPPP*AA	125	0.0204423	0.994517
				YVKPT*	1	0.00159653	0.0606999					YRPV	5	0.00528491	0.239618					YTPTEIQTLDREIQRGGSP*AA	125	0.0204423	0.994517
				YTRHTYVQRKK*	1	0.00159653	0.0606999					YPI*KAEI*RYPPLSTKED*AA	5	0.00528491	0.239618					YVNSDPM*AQTHTPKCGLA	125	0.0204423	0.994517
				YNT*LNTPYRDPCLEPNQS*E*	1	0.00159653	0.0606999					YRKAVS*LFFSQY	5	0.00528491	0.239618					YRRP*RKVFENGQRRLANP*AA	125	0.0204423	0.994517
				YEKLKAVHIGHTTQVT*	1	0.00159653	0.0606999					YTLRIISSAPSHYPRIGRFLSS	5	0.00528491	0.239618					YMITTGRRDTRNLADGSNN*AA	125	0.0204423	0.994517
				YTGRAKDAM*	1	0.00159653	0.0606999					DI	5	0.00528491	0.239618					YQSNANTIKLATTTSLVTT*AA	124	0.0202787	0.98656
				YKQN*ST*	1	0.00159653	0.0606999					DH	5	0.00528491	0.239618					YPKRTNYPNSYRNSVRSYC*AA	124	0.0202787	0.98656
				YSPDRT*	1	0.00159653	0.0606999					YQYIVTRISDFDSDIKTSKISS	5	0.00528491	0.239618					Y*WN*DHHTQV*EQISKVH*AA	124	0.0202787	0.98656
				YRR**	1	0.00159653	0.0606999					YSF*KTCLS*HITLVPQRYISS	5	0.00528491	0.239618					YTNCKKKRQPTNLRIFPTA*AA	124	0.0202787	0.98656
				YEITKVGIS*	1	0.00159653	0.0606999					YTTHFVSLIM*HT*W*TKPISS	5	0.00528491	0.239618					YPVSEIFGQSCYATSPTIS*AA	124	0.0202787	0.98656
				YNEQYEQHWR*GSTNPILT*E*	1	0.00159653	0.0606999					YPSTFIPLSQYIVVHWAGISS	5	0.00528491	0.239618					YTSHVKIENTERRYDPNAC*AA	124	0.0202787	0.98656
				YPKEAHKNIPT*	1	0.00159653	0.0606999					YVKRT*KDLLK*PPHFKNVVSS	5	0.00528491	0.239618					YERVCIQHNTAKH*CRWEI*AA	124	0.0202787	0.98656
				YTKKEI*	1	0.00159653	0.0606999					YVLKESVYERKARTNRDSGSS	5	0.00528491	0.239618					YRFKQGMYGLTKTKKSDVL*AA	124	0.0202787	0.98656
				YLNQHSLRPRI*	1	0.00159653	0.0606999					Y*NFNWCSISNLAKEWTVELSS	5	0.00528491	0.239618					YPNCDTIGTSSPYWVICER*AA	124	0.0202787	0.98656
				Y*KMKMRYY*	1	0.00159653	0.0606999					YSPAEPKPSLTQPHGRSINKQH	5	0.00528491	0.239618					YKRYPTCH*LKGIMIDDRH*AA	124	0.0202787	0.98656
				YSP*QAIT*	1	0.00159653	0.0606999					YTQFFS	5	0.00528491	0.239618					YGIQAASERSSKRTRSRDT*AA	124	0.0202787	0.98656
				YKLNPRHE*	1	0.00159653	0.0606999					YER*RPAQYQCLSYRTTRCKQH	5	0.00528491	0.239618					YLPKHRYQTYNYYS*EIMP*QQ	124	0.0202787	0.98656
				YHNKRQI*IREKQPTGKS*	1	0.00159653	0.0606999					Y*SDYRKTPLKSTSFTTSYLSS	5	0.00528491	0.239618					YAQNEESL*NDLNAVPMHT*AA	124	0.0202787	0.98656
				YPTPYYVTQ*	1	0.00159653	0.0606999					SQINPFDVVFLKTLHIPIQ*	5	0.00528491	0.239618					YRIRGAH*AQTRHTFM*DT*AA	124	0.0202787	0.98656
				YYCQHCC*RRRGISREKRG*SILLFYGTFFRWGKPV*	1	0.00159653	0.0606999					YFRY	5	0.00528491	0.239618					YRTCWL*FTRKIKA	124	0.0202787	0.98656
				YTSSPSNRLQPQPKITLEKREAEAYSYSMEHFRWGKPV*	1	0.00159653	0.0606999					YGI*TE*MRIQFNYTLA	5	0.00528491	0.239618					YCHPSAAGHLRHKRAGSDR*AA	124	0.0202787	0.98656
				YTSPELTQQGP*	1	0.00159653	0.0606999					YRPTSCP**CDIHDGKTKPISS	5	0.00528491	0.239618					YDTRR*RSIKRGTQIFQQVKQQ	124	0.0202787	0.98656
				YPGGKSN*	1	0.00159653	0.0606999					YRLLKHACHNI*P*SPNAI*AA	5	0.00528491	0.239618					YDPRPAPPLHKRAQNAWAL*AA	124	0.0202787	0.98656
				YS*DHFRWGKPV*	1	0.00159653	0.0606999					YLYAFLTLFIRRIMS*NG*ISS	5	0.00528491	0.239618					YGQTRSTWTRAPS*TVSIF*AA	124	0.0202787	0.98656
				YARTDTA*	1	0.00159653	0.0606999					YPKNSYKN*MPTIQQTSWVLSS	5	0.00528491	0.239618					YENDS*PRRVDGLEQVSRHKQQ	124	0.0202787	0.98656
				YSELTGN*	1	0.00159653	0.0606999					YRK	5	0.00528491	0.239618					YRTLQVPVIS*IPDT*HHK*AA	124	0.0202787	0.98656
				YPTPHSHQNKGEQPRTRKK*	1	0.00159653	0.0606999					YQHQS	5	0.00528491	0.239618					YWVPIPPSCLKLRTMDVLI*AA	124	0.0202787	0.98656
				YPAYKST*	1	0.00159653	0.0606999					YST*KPYNRKFLISEIQKPLSS	5	0.00528491	0.239618					YL*RLVQ*IDVIFK*EHDV*AA	124	0.0202787	0.98656
				YRQPHIDPRFSETATQK**	1	0.00159653	0.0606999					M	5	0.00528491	0.239618					YIKNPEPWGT*DWVAPVYT*AA	123	0.0201152	0.978604
				YR*P*	1	0.00159653	0.0606999					YPEKV*KSPKTP*HGIVSISS	5	0.00528491	0.239618					YATISTKCENTKRGIR*RR*AA	123	0.0201152	0.978604
				YTTPHSHQNKGEQPRTRRK*	1	0.00159653	0.0606999					YKNTYHFNAMILPPATPLMSKQ	5	0.00528491	0.239618					YSKQSGTPE*QR*DPGGSK*AA	123	0.0201152	0.978604
				YLNQHAQQPRI*	1	0.00159653	0.0606999					YLD	5	0.00528491	0.239618					YEIEGEKNDAAKIFKMLKK*AA	123	0.0201152	0.978604
				YSRQKP*AK*	1	0.00159653	0.0606999					YLETGFLYI*QTF*LEIHIKQH	5	0.00528491	0.239618					YSNNFLTNLERVGIKRMSG*AA	123	0.0201152	0.978604
				YRKTQPV*	1	0.00159653	0.0606999					YRIILQ*LFALSILTIKT*LS	5	0.00528491	0.239618					YGVHTV*TISEIEGTTPQI*AA	123	0.0201152	0.978604
				YTSSPSNRLQSQPKITLEKREAEAYVQNMK*	1	0.00159653	0.0606999					YVRIRQ	5	0.00528491	0.239618					YIKNLKEKQIGTQKLE*T**AA	123	0.0201152	0.978604
				YKQPTLSRVQKEA*	1	0.00159653	0.0606999					YILV*PNRFIYETQNNTIFKQH	5	0.00528491	0.239618					Y*IRK*T*SLRKNQFDAR**EQ	123	0.0201152	0.978604
				YQRQTPLNPRPPPTDEPKP*	1	0.00159653	0.0606999					YTLHYTPQN*VILAAQRNPK	5	0.00528491	0.239618					YEAASQQTKSRVLQPTLKH*AA	123	0.0201152	0.978604
				YTRYTYVQQKK*	1	0.00159653	0.0606999					YLPVTSCFTKNVHKRIKRQISS	5	0.00528491	0.239618					YVQERDSPKG*PEFVKGLG*AA	123	0.0201152	0.978604
				YTSSPSNRLQSQPKITLERREAEAYSYSMEHFRWGKPV*	1	0.00159653	0.0606999					YIIIKN*LLLF	5	0.00528491	0.239618					YS*RQILPRYTAGDEKQQG*AA	123	0.0201152	0.978604
				YARDTYQANP*	1	0.00159653	0.0606999					YVNRRAT	5	0.00528491	0.239618					YGPIPLTITRPEREPNRRG*AA	123	0.0201152	0.978604
				YHTG*PQ*	1	0.00159653	0.0606999					YDIKTTPNIYSLLTNRKT*LSS	5	0.00528491	0.239618					YPLPVR*REIASGIQRRTT*AA	123	0.0201152	0.978604
				YS**HFRWGKPV*	1	0.00159653	0.0606999					YSHRDHNSTKHLSHVY*RCLSS	5	0.00528491	0.239618					YLARKPDYGNRSSHRNIE**AA	123	0.0201152	0.978604
				YAHNNNR*	1	0.00159653	0.0606999					YSHLLA	5	0.00528491	0.239618					YHYTESFVCVPSPELLMHN*AA	123	0.0201152	0.978604
				YPNTITGL**Q*	1	0.00159653	0.0606999					YTSSS	5	0.00528491	0.239618					YL*TSQNRRKRHDAESVN**AA	123	0.0201152	0.978604
				YLNGR*	1	0.00159653	0.0606999					YHPTIC	5	0.00528491	0.239618					YRALHAHGT*VNRPVPAMA*AA	123	0.0201152	0.978604
				YPAQHTPP*	1	0.00159653	0.0606999					YRQHR*	5	0.00528491	0.239618					YCYITILLTLERSIIPNES*AA	123	0.0201152	0.978604
				YKQPSQVGPERS*	1	0.00159653	0.0606999					YTPPS	5	0.00528491	0.239618					YPR*TWK*DPGNRHKPGGIKQQ	123	0.0201152	0.978604
				YPHQHTQ*	1	0.00159653	0.0606999					YNSIDHLSLHG*FNTI*QS*A	5	0.00528491	0.239618					YTSMGKASMRLLRARAQTVKQQ	123	0.0201152	0.978604
				YPCPAKST*	1	0.00159653	0.0606999					YPVP	5	0.00528491	0.239618					YGANSRRNLEETNCPQTLK*AA	122	0.0199517	0.970648
				YSSPRAHTTRA*	1	0.00159653	0.0606999					FT*P	5	0.00528491	0.239618					SIRIGVGVKTTRQNTTSCLIISSS	122	0.0199517	0.970648
				YPTQR**	1	0.00159653	0.0606999					CT	5	0.00528491	0.239618					YTSSNSTSK*EAE*RQHQT*AA	122	0.0199517	0.970648
				YQNTGTRAPNLIR*PQIM*	1	0.00159653	0.0606999					YIEPALDSSPGRTN*ESLFLSS	4	0.00422793	0.191694					YNTDAVTGKMQHTRNHE*T*AA	122	0.0199517	0.970648
				YTSPKAHTTRA*	1	0.00159653	0.0606999					YLS*SSQAD*SYTWRNDENKQH	4	0.00422793	0.191694					YSEKSKR*AFVIERYWGHV*AA	122	0.0199517	0.970648
				YI*	1	0.00159653	0.0606999					YHFPYIYSENLKPKISRN	4	0.00422793	0.191694					YTTIDLYGPTATLISRSQIKQQ	122	0.0199517	0.970648
				YQAEIRQV*	1	0.00159653	0.0606999					YSQQQLHYLV	4	0.00422793	0.191694					YLLLESRATV*LTPRIIPK*AA	122	0.0199517	0.970648
				Y*ITKVGIS*	1	0.00159653	0.0606999					*PN	4	0.00422793	0.191694					YSDESNYITRFRARRHYRN*AA	122	0.0199517	0.970648
				YADKQQQ*	1	0.00159653	0.0606999					YSTIISSSPRTYLTKQLQSISS	4	0.00422793	0.191694					YALGNH*MGSS*RTCCI*Q*AA	122	0.0199517	0.970648
				YSNHPRRTPCH*	1	0.00159653	0.0606999					YA*KKQHQIYIHCLQTERPN*AA	4	0.00422793	0.191694					YNPHFILRH*NLGARSPRW*AA	122	0.0199517	0.970648
				YKRPTQVGPERS*	1	0.00159653	0.0606999					YYNIRCEFLDHYTRRSSHNVSS	4	0.00422793	0.191694					YKHR*ATPMQHDDLYVR*T*AA	122	0.0199517	0.970648
				YIS*	1	0.00159653	0.0606999					YTSI	4	0.00422793	0.191694					YRRGLRHGRIFYNSECDSP*AA	122	0.0199517	0.970648
				YPT*	1	0.00159653	0.0606999					YIQPKTNT*KQHSHKA*N	4	0.00422793	0.191694					Y*SPA*DSHGINGLLS*ST*QQ	122	0.0199517	0.970648
				YRQS*	1	0.00159653	0.0606999					YVLKNRYTNGRPVQNRDSGSS	4	0.00422793	0.191694					YKMILK*TSIDRDNYSSVR*AA	122	0.0199517	0.970648
				YLNQHAQRPSI*	1	0.00159653	0.0606999					YFCATK*NPSSSLNSSP*WLSS	4	0.00422793	0.191694					YIS*EPGNTKYLITHFYYY*AA	122	0.0199517	0.970648
				YS*EHFRWGKPG*	1	0.00159653	0.0606999					YRLINHIARCETTTIHVKLSS	4	0.00422793	0.191694					YLILQQHKITTNRPGR*VK*AA	122	0.0199517	0.970648
				YL*TRRLQ*Y*	1	0.00159653	0.0606999					Y*SDSEKTPLKSTSFTTSYLSS	4	0.00422793	0.191694					YANTSRKLIN*TIPSHFPT*AA	122	0.0199517	0.970648
				YEK*	1	0.00159653	0.0606999					IPRSTTSKTH	4	0.00422793	0.191694					YQRRRHPMGTGSLAA*Q*C*AA	122	0.0199517	0.970648
				YTSSPSNRLQSQPKIALEKREAEAYSYSMEHFRWGKPV*	1	0.00159653	0.0606999					SPN	4	0.00422793	0.191694					YPQTRQRLIPIAQSVTAARKQQ	122	0.0199517	0.970648
				YQTIPKGQ*	1	0.00159653	0.0606999					YMFD	4	0.00422793	0.191694					YVSYPNTKMVSRAKDECTR*AA	122	0.0199517	0.970648
				YLDGVARETDSHPKCKIE*	1	0.00159653	0.0606999					YRQRFDR	4	0.00422793	0.191694					YYLLPGDDALHSAANVGCA*AA	122	0.0199517	0.970648
				YARKDTT*	1	0.00159653	0.0606999					YSNQKTNT*KQHSHKA*N	4	0.00422793	0.191694					YMQVYRKRPATDRI*GFNL*AA	122	0.0199517	0.970648
				YPRAI*	1	0.00159653	0.0606999					YPEKGMKVTPRHPDMALLA*AA	4	0.00422793	0.191694					Y*HSSKPA*MVAAEANPKY*SS	122	0.0199517	0.970648
				YDVQKQPFQ*	1	0.00159653	0.0606999					YP*YIYSSIAVHRRTLGRYKQH	4	0.00422793	0.191694					YKNETQLPQSGARSGHHSRA	122	0.0199517	0.970648
				YRPVATTP*	1	0.00159653	0.0606999					YLVPT	4	0.00422793	0.191694					YILLQKAISQVRKRSTSKR*AA	121	0.0197881	0.962692
				YNA*	1	0.00159653	0.0606999					YPIILANSTSHSLFPTK*LSS	4	0.00422793	0.191694					YRRKA*NQTIPLHSNRQYT*AA	121	0.0197881	0.962692
				YLRKPHYGPDKPK*	1	0.00159653	0.0606999					YVPL	4	0.00422793	0.191694					YGNPRLKAR*RNQTPEREL*AA	121	0.0197881	0.962692
				YS*EHFRWGNNS*	1	0.00159653	0.0606999					Y*GIE	4	0.00422793	0.191694					YQV*Y*RKVFGKIYAVDLD*AA	121	0.0197881	0.962692
				YTTPHTHQNKGEQPRTRKK*	1	0.00159653	0.0606999					YPQKPRSQ*CLSSTLTLLNKQH	4	0.00422793	0.191694					YVTLRVNRIRPSKTPLLHI*AA	121	0.0197881	0.962692
				YAHTSNR*	1	0.00159653	0.0606999					YSHRDSQQHKHLSHVY*RCLSS	4	0.00422793	0.191694					YIAGKSAPHHLGHQMQGII*AA	121	0.0197881	0.962692
				YIQNDH*	1	0.00159653	0.0606999					YHLVQNDIETY*TL*HCHN*	4	0.00422793	0.191694					YLHRTSTHRYSQSASRYV**AA	121	0.0197881	0.962692
				YTSSTRKRS*	1	0.00159653	0.0606999					IRPHPS	4	0.00422793	0.191694					YVPRTNRSTWTVPRHEGSA*AA	121	0.0197881	0.962692
				YPAGRTTP*	1	0.00159653	0.0606999					YFAH	4	0.00422793	0.191694					YL*VPI*PLDRIRPVHKQQ	121	0.0197881	0.962692
				YNVKPPKPQATPADEPKP*	1	0.00159653	0.0606999					YCQGMRQ*KFQITS*NPSYKQH	4	0.00422793	0.191694					YGQRRPLPT*VIATMSDVG*AA	121	0.0197881	0.962692
				YS*EHFEWGKPV*	1	0.00159653	0.0606999					YQNKFR*LRRLPLYSIP*NKQH	4	0.00422793	0.191694					YDKRKMCIEYHGTI*RCNI*AA	121	0.0197881	0.962692
				YLN*	1	0.00159653	0.0606999					YN*KIFPPRL*RTHVAF*VVSS	4	0.00422793	0.191694					YLNTQPHSAPSP*DRLEFE*AA	121	0.0197881	0.962692
				YIRKPYYGPDKPK*	1	0.00159653	0.0606999					YNTYHFNAMILPPATPLMSKQ	4	0.00422793	0.191694					Y*GPA*VQAKA*EQE*QNP*AA	121	0.0197881	0.962692
				YQPNTHR*	1	0.00159653	0.0606999					YANEQKKTIDKYYRHFVHGISS	4	0.00422793	0.191694					YTSHRQVQYILVVHNRSNS*AA	121	0.0197881	0.962692
				Y*KIKIRYY*	1	0.00159653	0.0606999					YSHLSIPTEYLYPPLSSDLKQH	4	0.00422793	0.191694					YVS*GIDITRTPRESALQR*AA	121	0.0197881	0.962692
				YTGHTKDAM*	1	0.00159653	0.0606999					YTIPSLNRECSVFFIQ*PKLS	4	0.00422793	0.191694					YATLTTK*SRQMRGYAD*L*AA	121	0.0197881	0.962692
				YKQWTPE*TQYKTLP**	1	0.00159653	0.0606999					YLDPQSKYFEQPFRKPRHAISS	4	0.00422793	0.191694					YTP*VYSLVLRQARKKWRV*AA	121	0.0197881	0.962692
				YAHNSNM*	1	0.00159653	0.0606999					YRQT**	4	0.00422793	0.191694					YKKRTPA*RGR*LLLEPIQ*AA	121	0.0197881	0.962692
				YNATRSIN*	1	0.00159653	0.0606999					YMHTEYLPKRKKDTTRS**AA	4	0.00422793	0.191694					YTR*ARWSNLNRRS*GYTI*AA	120	0.0196246	0.954736
				YEQWTPEQTQYKTLP**	1	0.00159653	0.0606999					YNNIPLLTSISTQPRTIHGKQ	4	0.00422793	0.191694					YGHGLSHPMGTIRNTRVSL*AA	120	0.0196246	0.954736
				YNTP*	1	0.00159653	0.0606999					YF*KKTHETRRYSLTPINKHKQH	4	0.00422793	0.191694					YCIQTKPTHESYQLVLLNL*AA	120	0.0196246	0.954736
				YTGRTEDAM*	1	0.00159653	0.0606999					YQIVT	4	0.00422793	0.191694					YINKSSNERHLLMS*TKCN*AA	120	0.0196246	0.954736
				YPAGSNGPP*	1	0.00159653	0.0606999					IP	4	0.00422793	0.191694					YHLN*RSTSPKNKTAPGML*AA	120	0.0196246	0.954736
				YLGRCGKRKQIRTQNVRE*	1	0.00159653	0.0606999					YHPRQSTLNLTYPTFKAI	4	0.00422793	0.191694					YGLTDI*QPTPQRHVTRVY*AA	120	0.0196246	0.954736
				YTKPT*	1	0.00159653	0.0606999					YGPQE*LDGVVQPSNSS	4	0.00422793	0.191694					YTSARVSQKGYKRY*SQGK*AA	120	0.0196246	0.954736
				YRRCDST*	1	0.00159653	0.0606999					YISPIGL*PHRTHIL*	4	0.00422793	0.191694					YDRGHSTRLAGSFAQNLLS*AA	120	0.0196246	0.954736
				YINPT*	1	0.00159653	0.0606999					YPPKNNAPDRTTITDWFPS	4	0.00422793	0.191694					YRVRQRRVSRNHDTHTLLAKQQ	120	0.0196246	0.954736
				YEYKRQPFQ*	1	0.00159653	0.0606999					YFCATK*TPSSSLNSSP*WLSS	4	0.00422793	0.191694					YTALNSDALLPSLHGLEAL*AA	120	0.0196246	0.954736
				YLNRHAQRPRI*	1	0.00159653	0.0606999					YLDPQVIL*TTISETAARNKQH	4	0.00422793	0.191694					YSH*GSAPTRVVLT*HTAD*AA	120	0.0196246	0.954736
				YNPATELTKASPNHNT*	1	0.00159653	0.0606999					YS*YY*ISMK	4	0.00422793	0.191694					YR*QRYDAICFGPTVNCA**Q	120	0.0196246	0.954736
				YIRPT*	1	0.00159653	0.0606999					YALAVIPIKKTKKFYVTR	4	0.00422793	0.191694					YTCSIHGTNNVIKDRTE*D*AA	120	0.0196246	0.954736
				YQQTPGQ*	1	0.00159653	0.0606999					YQNKFR*LRRLPLYSIP*ISS	4	0.00422793	0.191694					YIKCKSEIDYTECQPSKTG*AA	120	0.0196246	0.954736
				YKGP*	1	0.00159653	0.0606999					YLPV*MILYKKV	4	0.00422793	0.191694					YLKR*VRHSYQTLIVYTLN*AA	120	0.0196246	0.954736
				YT*HTYVQQKK*	1	0.00159653	0.0606999					YLGDRFPLYLTNIFNWKYILSS	4	0.00422793	0.191694					YKI*TGSTIKPKYNLIE*A*AA	120	0.0196246	0.954736
				YTGRTKDAI*	1	0.00159653	0.0606999					YRF*LRINYNSTSF*NTRL*AA	4	0.00422793	0.191694					YNANRDYISIEKLGIMSLQ*QQ	120	0.0196246	0.954736
				Y*KIEMRYY*	1	0.00159653	0.0606999					YSKFLSPNRNQNTAPHLNVKQ	4	0.00422793	0.191694					YIKRNVRR*SNRRGLQVCL*AA	120	0.0196246	0.954736
				YIE*	1	0.00159653	0.0606999					Y*KT	4	0.00422793	0.191694					YNTLV*GRL*TNRQYYKPK*AA	120	0.0196246	0.954736
				YRR*NTRYTRKADNRNINDVRI*	1	0.00159653	0.0606999					YRRSTTSKTT	4	0.00422793	0.191694					YAR*CND*HTYEEAPRVVP*AA	120	0.0196246	0.954736
				YIAINNTSTRKAPAQRYRRKNSI*	1	0.00159653	0.0606999					YSS	4	0.00422793	0.191694					YKSRRPSDANERFNRKLHH*AA	119	0.019461	0.94678
				YPWA**	1	0.00159653	0.0606999					FTK	4	0.00422793	0.191694					YRDTGLAIYKTTSLKSYGA*AA	119	0.019461	0.94678
				YQNTGTRATNLMR*PQIM*	1	0.00159653	0.0606999					YISPIGYNLTVPTYL*	4	0.00422793	0.191694					YHGTSSELLKAGT*TRMVG*AA	119	0.019461	0.94678
				YNEQYEQHWR*GSTNPILI*E*	1	0.00159653	0.0606999					Y*GYE	4	0.00422793	0.191694					YSQNRITWSPRL*TRPITV*AA	119	0.019461	0.94678
				Y*AKQTNSGQAPNTHNNTK*	1	0.00159653	0.0606999					YRPGVNAYQTSQLLQMPKILSS	4	0.00422793	0.191694					YAHCTRNISHLTCPKNPSS*AA	119	0.019461	0.94678
				YPKRYGDS*	1	0.00159653	0.0606999					SRK	4	0.00422793	0.191694					YARYSNVRNNVEPIHSRPG*AA	119	0.019461	0.94678
				YSD*QGH*	1	0.00159653	0.0606999					YPSTFISSIAVHRRTLGRYKQH	4	0.00422793	0.191694					Y*S*VIKERSLPMPSQSNA*AA	119	0.019461	0.94678
				YPQA**	1	0.00159653	0.0606999					IQ	4	0.00422793	0.191694					YRANRTKAITC*NERIILQ*AA	119	0.019461	0.94678
				YTTPHSHQNKGERPRTRKK*	1	0.00159653	0.0606999					**	4	0.00422793	0.191694					YNTKGG*KFR*SPLYEKLT*QQ	119	0.019461	0.94678
				YTSPGAHTTRA*	1	0.00159653	0.0606999					YCNYQIINT*TR*TYCLFLSS	4	0.00422793	0.191694					Y*PKKAVLVRFSH*RLNAR*AA	119	0.019461	0.94678
				YSKYH*	1	0.00159653	0.0606999					YIH	4	0.00422793	0.191694					YQKIVPEARQRESEA*PPP*AA	119	0.019461	0.94678
				YTGRTTQVT*	1	0.00159653	0.0606999					YQKSD	4	0.00422793	0.191694					YNVSEVEERKVFSVLVGVW*AA	119	0.019461	0.94678
				YTATASP*RYNK*	1	0.00159653	0.0606999					YVYRRLCLTY*V*DKISSISS	4	0.00422793	0.191694					YVPKRRSMRLIFNHFKHNM*AA	119	0.019461	0.94678
				YTSRTKDAM*	1	0.00159653	0.0606999					YQHPI	4	0.00422793	0.191694					YVKARIAQLRPNDSNRNKK*QQ	119	0.019461	0.94678
				YLRQKPRAK*	1	0.00159653	0.0606999					YLFNNT*QS*QYLSYEHARK	4	0.00422793	0.191694					YSNSQHTQIRNCSRDAQVS*AA	119	0.019461	0.94678
				YKNLE*	1	0.00159653	0.0606999					YDHEQKKTIRQILPPLCARHKQH	4	0.00422793	0.191694					YPTPATHAICQTKEDHKIIKQQ	119	0.019461	0.94678
				YQRLTGH*	1	0.00159653	0.0606999					YIRGI**QPCN	4	0.00422793	0.191694					YRMLAHGLCNVN*FGLFTH*AA	119	0.019461	0.94678
				YGP*	1	0.00159653	0.0606999					YRMTD*KEFPNRY	4	0.00422793	0.191694					YYKKI*HPKLVKNKDISGT*AA	119	0.019461	0.94678
				YQAGTTGK*	1	0.00159653	0.0606999					VT	4	0.00422793	0.191694					Y*RVVTSRNKKVSRTTSSW*AA	119	0.019461	0.94678
				YQQQTANLD*GKAANG*N*	1	0.00159653	0.0606999					YDQRTKENNRQILPPLCARHKQH	4	0.00422793	0.191694					YVQGKKQKQRSLGPTINSI*AA	119	0.019461	0.94678
				YNPIQAE*	1	0.00159653	0.0606999					LPRSTTSKTT	3	0.00317095	0.143771					YNG*VRQ*VANPQSLDYRY*AA	119	0.019461	0.94678
				YPKGKRDS*	1	0.00159653	0.0606999					YRKSHLLLP	3	0.00317095	0.143771					YR*EPKKSTRKEAGVERE**AA	119	0.019461	0.94678
				YNDQYEQH*R*GSTNPILT*E*	1	0.00159653	0.0606999					YNYHTSEKHIKYNINAFIFLSS	3	0.00317095	0.143771					YDNSKQRLLVPELLKAIHI*AA	119	0.019461	0.94678
				YINIH*	1	0.00159653	0.0606999					RY	3	0.00317095	0.143771					YSP*HG*KRLLS*RTKSCT*AA	119	0.019461	0.94678
				YQNTGTRAPNLMR*PQIV*	1	0.00159653	0.0606999					YNKQKVLLH*	3	0.00317095	0.143771					YAKMTNAEQTKNRMMRQHS*AA	119	0.019461	0.94678
				YRKRT*	1	0.00159653	0.0606999					*LL	3	0.00317095	0.143771					YIPERKWNELEL*IMYIPL*AA	119	0.019461	0.94678
				YTSSPSNRLQSQPKITLEKREAEAYSYSMEHLRWGKPV*	1	0.00159653	0.0606999					YNPYQLDTH	3	0.00317095	0.143771					YASNTCKLV*NPNGFKTRR*AA	119	0.019461	0.94678
				YTTPHLHQNKGEQPRTRKK*	1	0.00159653	0.0606999					YRNRYFVYISAFTTRFLKMLSS	3	0.00317095	0.143771					YGQKRAGVQVQPNTHAAKPKQQ	119	0.019461	0.94678
				YN*HTRTI*	1	0.00159653	0.0606999					YN*SERSVNSRAPIA*H	3	0.00317095	0.143771					YPTIENLKHERNGKHTTES*AA	119	0.019461	0.94678
				YYDKYPNTDDKD*	1	0.00159653	0.0606999					YR**GEP	3	0.00317095	0.143771					YR*QERFELTRLLPCQTFK*AA	119	0.019461	0.94678
				YPKECS*	1	0.00159653	0.0606999					YVPHP*	3	0.00317095	0.143771					YPLPGRTSTHRGGYGYHEL*AA	119	0.019461	0.94678
				YNKQYEQH*R*GSTNPILT*E*	1	0.00159653	0.0606999					YATK	3	0.00317095	0.143771					Y*GSGKVRRRSRRTNK*RT*AA	118	0.0192975	0.938824
				YTSSPSNRLQSQPRITLEKREAEAYSYSMEHFRWGKPV*	1	0.00159653	0.0606999					LP	3	0.00317095	0.143771					YLANLHHRGRATKVDSS	118	0.0192975	0.938824
				YQARPQGK*	1	0.00159653	0.0606999					YLDPQVNT*TTISETAARNKQH	3	0.00317095	0.143771					YVVQPLALTRTLQNGR*QS*AA	118	0.0192975	0.938824
				YTKHTRKRS*	1	0.00159653	0.0606999					IT	3	0.00317095	0.143771					YETL*EENPVTNGTPNHQA*AA	118	0.0192975	0.938824
				YYCQHCC*EEGVSLEKREAEAYS*EHFRWGKPV*	1	0.00159653	0.0606999					YFTSIPP*LKKS	3	0.00317095	0.143771					YRSTEKHPNLPNELHRP*Y*AA	118	0.0192975	0.938824
				YQK*	1	0.00159653	0.0606999					YPQYRYGTPSDR	3	0.00317095	0.143771					YVGQRI*HFHCYQGLLRGHKQQ	118	0.0192975	0.938824
				YQDLRG*	1	0.00159653	0.0606999					YTASL	3	0.00317095	0.143771					YVGNVTN*NEY*EATLRPN*AA	118	0.0192975	0.938824
				YQSTQGK*	1	0.00159653	0.0606999					YPPKNNAPD*NNNNRLSE	3	0.00317095	0.143771					YGYGQ*P*LVLHKGSESAN*AA	118	0.0192975	0.938824
				YHNKRQI*LREKQPTGKN*	1	0.00159653	0.0606999					YSHFVYSY*VPLPTLGQSDLKQH	3	0.00317095	0.143771					YVKNSRPARYQRPYINVAL*AA	118	0.0192975	0.938824
				YIQGQ*	1	0.00159653	0.0606999					YLYSLNSTTK	3	0.00317095	0.143771					YSWNSETQG*ERHRSKMRP*AA	118	0.0192975	0.938824
				YPTRTSAPIKWKRTSTRAKP*	1	0.00159653	0.0606999					YNPKI*HNESPLT*V*QDSLSS	3	0.00317095	0.143771					YISNKRN*AQFFEPRYEDT*AA	118	0.0192975	0.938824
				YPNTYGSLIQQ*	1	0.00159653	0.0606999					YVN*LIVPP*NCIGYDP*TVSS	3	0.00317095	0.143771					YGPQTNTLSL*HKRTLRLD*AA	118	0.0192975	0.938824
				YNT*LNTPYRNPCLGPNQS*E*	1	0.00159653	0.0606999					YPHLKKAEI*RYPPLSTKED*AA	3	0.00317095	0.143771					Y*DYAEPGPRPRASTTGH**AA	118	0.0192975	0.938824
				YYCQHCC*RRRGISREKRG*SIQH*	1	0.00159653	0.0606999					YRSPTAT*D*YVTSTRHG	3	0.00317095	0.143771					YNTNLAQRQGTI*HINESD*AA	118	0.0192975	0.938824
				YLSQQGSN*	1	0.00159653	0.0606999					YSTIISSSPRTYLPNNYKYKQH	3	0.00317095	0.143771					YGNPSAQPSSSQTRRT*AH*AA	118	0.0192975	0.938824
				YKPWKP*	1	0.00159653	0.0606999					YPNYSGELHIPLFIPYK*LSS	3	0.00317095	0.143771					YNQQPVKREKGSTMALPKR*AA	118	0.0192975	0.938824
				YNVKPPKPQTTPADGPKP*	1	0.00159653	0.0606999					YPSP	3	0.00317095	0.143771					YKDSTVHKNRCKDNQRQYD*AA	118	0.0192975	0.938824
				Y*RS**	1	0.00159653	0.0606999					RQ	3	0.00317095	0.143771					YAMDTAE*PSRETLNLKSH*AA	118	0.0192975	0.938824
				YNPATELTKHPEP*HP*	1	0.00159653	0.0606999					YCNYQIINT*KLVEHTVYS*AA	3	0.00317095	0.143771					YAIEGTASQPGGVPPASHP*AA	118	0.0192975	0.938824
				YPCPTKSA*	1	0.00159653	0.0606999					YPKNSYKTECPLYNNVMGIKQH	3	0.00317095	0.143771					CEWIHKISGTYTVCN*AA	117	0.019134	0.930868
				YLRQIPKY*TDKD*	1	0.00159653	0.0606999					YTFVPAT	3	0.00317095	0.143771					YEDLQHDKP*PNKITLVMN*AA	117	0.019134	0.930868
				YPKRSTPGNIPT*	1	0.00159653	0.0606999					YNKKESKATPNAELPTELRFKQH	3	0.00317095	0.143771					YTTKTLEESTGKFIRHTTT*AA	117	0.019134	0.930868
				Y*AKQTNSGQTPNIHNNTK*	1	0.00159653	0.0606999					Y*SDYRKLL*NRPPLQPPI*AA	3	0.00317095	0.143771					YVARSP*NTLGKSLIDTPN*AA	117	0.019134	0.930868
				Y*RNVNRATTEKTRWLKPPLRIRY*	1	0.00159653	0.0606999					YHNPLHTSESQNHI	3	0.00317095	0.143771					YPPNSCDRKNDSDTQQITS*AA	117	0.019134	0.930868
				YTNDTLQ*	1	0.00159653	0.0606999					LPITTTRILKNWTMQMTTNISS	3	0.00317095	0.143771					YT*TQRLITFPRQTLEQAV*AA	117	0.019134	0.930868
				YERNVNRATTEKRAGSNHH*EFDH*	1	0.00159653	0.0606999					SPD	3	0.00317095	0.143771					YGGYRNRVLSSIGREEGTT*AA	117	0.019134	0.930868
				YNKTT*	1	0.00159653	0.0606999					YPSSRRRAMIEPTFH*SKVKQ	3	0.00317095	0.143771					YASRNNEVRDRLPR*SRHK*AA	117	0.019134	0.930868
				YTSSPSNRRQSQPKITLEKREAEAYSYSMEHFRWGKPV*	1	0.00159653	0.0606999					YALAVIPIKQRSFM*PV	3	0.00317095	0.143771					YTTPNALKRSI*GRLT*QA*AA	117	0.019134	0.930868
				YPEEDN*	1	0.00159653	0.0606999					YYTYDTHIR*TVSNPSAETLSS	3	0.00317095	0.143771					YM*S*QVLDEGERNPTWMAKQQ	117	0.019134	0.930868
				YM*QNRPDKES*	1	0.00159653	0.0606999					*HL*S*HVTYTAYR*AVSLLSS	3	0.00317095	0.143771					YNTPKM*NMNKSRHQRRNL*AA	117	0.019134	0.930868
				YQSKL*	1	0.00159653	0.0606999					YHD	3	0.00317095	0.143771					YLGTWTHSNDQTDTYASLN*AA	117	0.019134	0.930868
				YEIAKVAL*	1	0.00159653	0.0606999					YRVRQPSKNH	3	0.00317095	0.143771					YSNHLQISI*TSV*IKSPA*AA	116	0.0189704	0.922911
				YIKAE*	1	0.00159653	0.0606999					YELSKK*SAFNLLFDHIFISS	3	0.00317095	0.143771					YQAVLGP*C*GIIGNRNRYKQQ	116	0.0189704	0.922911
				YNIRTSRKEKQR*	1	0.00159653	0.0606999					S*	3	0.00317095	0.143771					YRRHLEKM*GQINSKMAIS*AA	116	0.0189704	0.922911
				YS*EHLDG*PA*	1	0.00159653	0.0606999					YLL	3	0.00317095	0.143771					YDYRSPVQPMLSPKLNRTT*AA	116	0.0189704	0.922911
				YNT*LNTPHRNPCLEPNQS*E*	1	0.00159653	0.0606999					YNYHTNVIRLLPQRKKLDYKQ	3	0.00317095	0.143771					YPRSENGHQPGKR*PESR**AA	116	0.0189704	0.922911
				YHDYPQGQ*	1	0.00159653	0.0606999					YSHLWP	3	0.00317095	0.143771					YL*LDGILKHGEYLTRTL**AA	116	0.0189704	0.922911
				YEKSKAAHIGHTTQVT*	1	0.00159653	0.0606999					YPLY*VMYPNSCNPLELIILS	3	0.00317095	0.143771					YSVKKSNPLISTRPAQFRP*AA	116	0.0189704	0.922911
				YPPVQKTE*Q*	1	0.00159653	0.0606999					RNKQH	3	0.00317095	0.143771					YARNQLPRYNTRSKIQWLS*AA	116	0.0189704	0.922911
				YTSPRAHTTKA*	1	0.00159653	0.0606999					YAHSSNMVLTLLY*LNDMT	3	0.00317095	0.143771					YDHRTREKRSHINTRVTTL*AA	116	0.0189704	0.922911
				YLRKPYYGQTTK*	1	0.00159653	0.0606999					YLKHHHHY*YSTSNTLSSVL	3	0.00317095	0.143771					YWSSYDK*LTDNYQDENQQ*AA	116	0.0189704	0.922911
				YTRHMYVQQKK*	1	0.00159653	0.0606999					*LLS	3	0.00317095	0.143771					Y*SLRPVEFFIRPNGHPIF*AA	116	0.0189704	0.922911
				YAPPDTCQANP*	1	0.00159653	0.0606999					YSPVQYIVCNTGLLYRKTKLSS	3	0.00317095	0.143771					YAHRL**EIYLTKSLLHPI*AA	116	0.0189704	0.922911
				YAPRTPTQANP*	1	0.00159653	0.0606999					YIIIKLTVII	3	0.00317095	0.143771					YYQIKTATFAVRNSFISGI*AA	116	0.0189704	0.922911
				YHTA*	1	0.00159653	0.0606999					YPPKNNAPDRNNNNRLSE	3	0.00317095	0.143771					YLRDFTHNYSTRIPAKRYT*AA	116	0.0189704	0.922911
				YNYRLP*	1	0.00159653	0.0606999					*LRY	3	0.00317095	0.143771					YQTTFNP*NISLIGLAYGS*AA	116	0.0189704	0.922911
				YNVKPPKPQTTLADEPKP*	1	0.00159653	0.0606999					Y*LVQAHKLATTYSSDTEYKQ	3	0.00317095	0.143771					YAERHNNKACRPQ*WRLHD*AA	116	0.0189704	0.922911
				YPTRTSAPINGTTSTRAKS*	1	0.00159653	0.0606999					YQKSHLLLP	3	0.00317095	0.143771					YSASPPTVEE*TQVT*RHA*AA	116	0.0189704	0.922911
				YER*	1	0.00159653	0.0606999					Y*NLIGARYRILAKEWTVELSS	3	0.00317095	0.143771					YQKAKACWH*TIPMSDGRN*AA	116	0.0189704	0.922911
				YIQGQR*	1	0.00159653	0.0606999					YILV*PN*IYLRNSKQHHFLSS	3	0.00317095	0.143771					YA**GTPT*SHVNSNIEAF*AA	116	0.0189704	0.922911
				YS*EHFR*GEIPV*	1	0.00159653	0.0606999					YGLTPLRLRTPKLHT*NYLSS	3	0.00317095	0.143771					YRPRPKQPETLQHIRSLVT*AA	115	0.0188069	0.914955
				Y*KIKMRYH*	1	0.00159653	0.0606999					YSQPLA	3	0.00317095	0.143771					YVCPK*RTKGPTTRRGIGL*AA	115	0.0188069	0.914955
				YKTSK*	1	0.00159653	0.0606999					YEAKNGNLQ	3	0.00317095	0.143771					YRNGEER*GSCEIIQF*PKQQ	115	0.0188069	0.914955
				YHNKR*I*IREKQPTGKN*	1	0.00159653	0.0606999					YVRC*APLPRA	3	0.00317095	0.143771					YAGNCGKRFHKTEFIITRR*AA	115	0.0188069	0.914955
				YTRTTGRTNAK*	1	0.00159653	0.0606999					YTLRIHLLGP*PLPSDRQILSS	3	0.00317095	0.143771					YKVWRGQTYESKGENLKRG*AA	115	0.0188069	0.914955
				YPESMNLQQ*	1	0.00159653	0.0606999					YGPELTHIKLVNSYRCLNTKQ	3	0.00317095	0.143771					YPQYPMDGYDHKM*G*VIS*AA	115	0.0188069	0.914955
				Y*AKQTNSGQTPNTHHNTK*	1	0.00159653	0.0606999					YRPTSCP**CDIHDG*TKPISS	3	0.00317095	0.143771					YPNTTQLRQKDTAAWLTTS*AA	115	0.0188069	0.914955
				YIAINNTSTRKGRPRKRYRRKNSI*	1	0.00159653	0.0606999					YCPRTLNETSTTQTNMVYDKQ	3	0.00317095	0.143771					YLANGRA*FDQMKRTQVIP*AA	115	0.0188069	0.914955
				YCSRTVQQGS*	1	0.00159653	0.0606999					YSNQKTNT*KNSTPTKRRT	3	0.00317095	0.143771					YAMNARK*STRSRLRNSHN*AA	115	0.0188069	0.914955
				YHTAEKTTGHTEIYY*	1	0.00159653	0.0606999					YGRS*RISN*STLTDA*NTKQ	3	0.00317095	0.143771					YTSER*I*Q***NIGM*SW*AA	115	0.0188069	0.914955
				YRVKKKN*	1	0.00159653	0.0606999					Y*KNL	3	0.00317095	0.143771					YRIPTLVISPVVETSIQPL*AA	115	0.0188069	0.914955
				YP*PVQNRT*	1	0.00159653	0.0606999					YNPSKPTTKKTTLLIIL*LSSI	3	0.00317095	0.143771					YRSRQLHETCN*STIEDAV*AA	115	0.0188069	0.914955
				YEYKSNHFK*	1	0.00159653	0.0606999					LRACN	3	0.00317095	0.143771					LSQHSGEQSSALLAAKHSISSS	115	0.0188069	0.914955
				YS*EHLDGVKPA*	1	0.00159653	0.0606999					YP*QQKSLK*PP	3	0.00317095	0.143771					Y*L*SVHINTGTIPIGEAK*AA	115	0.0188069	0.914955
				YEITKVTL*	1	0.00159653	0.0606999					YGSKTE*MRIQFNYTLA	3	0.00317095	0.143771					YYNQRPKLYTHRRRPDYVSSSS	115	0.0188069	0.914955
				YPCLTKST*	1	0.00159653	0.0606999					YSNSLPKS*PKHSSTPKMLSS	3	0.00317095	0.143771					YHLSEIEPKMEHYCDFSKL*QQ	115	0.0188069	0.914955
				YKQWTP*QTQYKTLP**	1	0.00159653	0.0606999					YSIILRTNCTIRP*TRD	3	0.00317095	0.143771					YKIRPCQVG*VSSASQTNI*AA	115	0.0188069	0.914955
				YLNQHTQRPRI*	1	0.00159653	0.0606999					YEK	3	0.00317095	0.143771					YAGYKIIRSLPDRLHVNRK*AA	114	0.0186434	0.906999
				YHDKRQI*IREKQPTGKN*	1	0.00159653	0.0606999					SPPT	3	0.00317095	0.143771					YVNLVKRKWCYSRSSTPPT*AA	114	0.0186434	0.906999
				YHQ*	1	0.00159653	0.0606999					YRSN	3	0.00317095	0.143771					YPKNARTKFTNYHDT*VTN*AA	114	0.0186434	0.906999
				YRRSI*	1	0.00159653	0.0606999					IQL	3	0.00317095	0.143771					YL*PENQMPHRKRIQASIT*AA	114	0.0186434	0.906999
				YLR*KP*AK*	1	0.00159653	0.0606999					YF*KHMRRDDIH*HPLTNISS	3	0.00317095	0.143771					YINCTTKYTRSPPCVQ*LD*AA	114	0.0186434	0.906999
				YS*EHFRWAEPV*	1	0.00159653	0.0606999					YM	3	0.00317095	0.143771					YVPRSPVHAKG*LP*ADEA*AA	114	0.0186434	0.906999
				YHHGR*K*	1	0.00159653	0.0606999					YRLL	3	0.00317095	0.143771					YISYPT*TKPHTSRMLQQT*AA	114	0.0186434	0.906999
												YPAANLTPPFTISPIAYTPKQH	3	0.00317095	0.143771					YHHNIEN*ENTTTGFPTDN*AA	114	0.0186434	0.906999
												YSVTVR	3	0.00317095	0.143771					YA*TNGKEAYRQHSYLRS**AA	114	0.0186434	0.906999
												YF*KKNT*DETIFINTH*QT*AA	3	0.00317095	0.143771					YSNARGVSSRTA*NS*RDS*AA	114	0.0186434	0.906999
												YTTWPGRPTQ	3	0.00317095	0.143771					YRRRPEHSKPFANI*APAS*AA	114	0.0186434	0.906999
												YIRS	3	0.00317095	0.143771					YEV*H*VLEHTSPQKYREY*AA	114	0.0186434	0.906999
												YRP	3	0.00317095	0.143771					YPQHKTL*NIYKSTPRCRT*QQ	114	0.0186434	0.906999
												YRVRQPQNH	3	0.00317095	0.143771					YTLSVSSLNGNHALHSKGE*AA	114	0.0186434	0.906999
												YPQKNREVNDALVQHLRYSNKQH	3	0.00317095	0.143771					YKSHRY*VQRGTVRSHRVA*AA	114	0.0186434	0.906999
												VHT	3	0.00317095	0.143771					YRWVASKQIYNGCHL*QPK*AA	114	0.0186434	0.906999
												YYHESPHSQPSLTRTDTIPISS	3	0.00317095	0.143771					YVYAPISETYYRSRLLNEV*AA	114	0.0186434	0.906999
												A*	3	0.00317095	0.143771					YAIRNTA*FDSHCHAHTIN*QQ	114	0.0186434	0.906999
												YST*TLQPQVSDQ*NTKATKQ	3	0.00317095	0.143771					Y*PHSNPIGIPSEENYLKP*AA	114	0.0186434	0.906999
												YST*NPTTASF*SVKYKATKQ	3	0.00317095	0.143771					Y*NPKVKAIPETIRRHLGS*AA	114	0.0186434	0.906999
												YTPFP	3	0.00317095	0.143771					YTLLHTFPPAANDTHVHSP*AA	114	0.0186434	0.906999
												YLYAFLTLLLEGL*AKRLDKQH	3	0.00317095	0.143771					YKLSGTPYHKVTKFEPTGE*AA	114	0.0186434	0.906999
												YQRSQY	3	0.00317095	0.143771					YLVSTEGPLTNAISSKVQT*AA	114	0.0186434	0.906999
												YLDPQVNTLNNPFTETAARNKQH	3	0.00317095	0.143771					YNRGATLTPHNNTSQMRAT*AA	114	0.0186434	0.906999
												*PNHTAMTLCPEHLDNKT*LS	3	0.00317095	0.143771					YNIERTVQPNH*VENILAP*AA	113	0.0184798	0.899043
												YEAKTVTS	3	0.00317095	0.143771					YVYASRRGPT*EWVYPAIS*AA	113	0.0184798	0.899043
												YVRHP*	3	0.00317095	0.143771					YWWIPAR*QRPRSRQVRTA*AA	113	0.0184798	0.899043
												YTTD*SGLCPLQNCVTTYIISS	3	0.00317095	0.143771					YTGPEKLTLNKTR*ANAKS*AA	113	0.0184798	0.899043
												YGL*ENC*N*SDDICFEPG*Q	3	0.00317095	0.143771					YQRYHIRAA*VH*HA*PAP*AA	113	0.0184798	0.899043
												YLSALHS	3	0.00317095	0.143771					YKKVTDVIA*PEQV*VANM*AA	113	0.0184798	0.899043
												LPP*PYNFPVMFT	3	0.00317095	0.143771					YLTPPHKDYTGCEMKL*NY*AA	113	0.0184798	0.899043
												YIPNTS	3	0.00317095	0.143771					Y*TRQDLRNDKREEVTSSG*AA	113	0.0184798	0.899043
												YP*EFI*KLNAHYTTTSWVLSS	3	0.00317095	0.143771					YVPPDSYKTTAINGTPGRTKQQ	113	0.0184798	0.899043
												YRPTFVSLIM*HT*W*TKPISS	3	0.00317095	0.143771					YLSESTPPSLS*CDCRQKK*AA	113	0.0184798	0.899043
												YSHRDHNSTNILSHVY*RCLSS	3	0.00317095	0.143771					YHW*TTLPQRLAIITPGPH*AA	113	0.0184798	0.899043
												YDPP*RP*PGPKNVNETKYVSS	3	0.00317095	0.143771					YSQLIILPPPRDINQTKQF*AA	113	0.0184798	0.899043
												VI	3	0.00317095	0.143771					YKHTESGLATLSRMYPFST*AA	113	0.0184798	0.899043
												YPHLKAEI*RYPPTKHERGLSS	3	0.00317095	0.143771					Y*TIWPSFGNQPGMKCQNK*AA	113	0.0184798	0.899043
												VPWAITSSSLYYHPSIHWTLSS	3	0.00317095	0.143771					YMKTKCGHSSRKMNSHKEYKQQ	113	0.0184798	0.899043
												*H	3	0.00317095	0.143771					YNG*TLWKPTITDQGLPNR*AA	113	0.0184798	0.899043
												*PTPKTRPYQKAFLSPFTI**AA	3	0.00317095	0.143771					YPKDISGSAHTSIIRNALM*AA	113	0.0184798	0.899043
												YVKRT*KDLLK*PHILKRRKQH	3	0.00317095	0.143771					YLKPTYMETPNRRNLEPKG*AA	113	0.0184798	0.899043
												YDCL*SPCQILFISSP	3	0.00317095	0.143771					YRGWKCDTQNTHACESKNT*AA	113	0.0184798	0.899043
												YQGAQTENDRH*FKLHLRPLST	3	0.00317095	0.143771					YENH*VLHFIQISTSHSTL*AA	113	0.0184798	0.899043
												YRKRML*P*AHYTHTHSRTLSS	3	0.00317095	0.143771					YRPVKIDTVCMRHPP**LH*AA	113	0.0184798	0.899043
												YN*NDIPPRL*RTHVAF*VVSS	3	0.00317095	0.143771					YGTSTRESNTPTTTPSIWK*AA	112	0.0183163	0.891087
												YQNQISLT*KTAVILNPRKISS	3	0.00317095	0.143771					YENEQRIYTRRAVVALA*L*AA	112	0.0183163	0.891087
												IPN	3	0.00317095	0.143771					YIIMDNTH**CGRESNSPR*AA	112	0.0183163	0.891087
												YSSILPV	3	0.00317095	0.143771					YKRASKINQYHPLIREMDF*AA	112	0.0183163	0.891087
												Y*P*LTFQKNKD	3	0.00317095	0.143771					YTKHKKAGAR**TPF*PEP*AA	112	0.0183163	0.891087
												YIQQLTKKLLTKSI**IRSLSS	3	0.00317095	0.143771					YDMQSRKGGARSSPYRRCQ*AA	112	0.0183163	0.891087
												*Q	3	0.00317095	0.143771					YSIIRRRKITICSYFKSTG*AA	112	0.0183163	0.891087
												YKTHITSTQ*YYRRQRRSCLSS	3	0.00317095	0.143771					YRPDNAWKTN**FAINSQI*AA	112	0.0183163	0.891087
												LHFVPAT	3	0.00317095	0.143771					YR*EVRFVGT*HI*PVAHK*AA	112	0.0183163	0.891087
												YKA	3	0.00317095	0.143771					YQATTIPRTG*YTQLDQKL*AA	112	0.0183163	0.891087
												YVRDSR	3	0.00317095	0.143771					YVTDTWH*QVEGDIAFRKR*AA	112	0.0183163	0.891087
												YNNQ*TLIRSTYTSQPHYQISS	3	0.00317095	0.143771					YANNSANGTSLPALRNHVT*AA	112	0.0183163	0.891087
												IR	3	0.00317095	0.143771					YPNQHANRKFYILVKRIIA*AA	112	0.0183163	0.891087
												Y*KI*LVLDIEFG*RMDGRIKQH	3	0.00317095	0.143771					YRTVSLTSRHKLAKTPI*H*AA	112	0.0183163	0.891087
												YH*LLKRKN*IY*Q*SVGPAH	3	0.00317095	0.143771					YHDRYYKFRG*R*TYTRGY*AA	112	0.0183163	0.891087
												YINAEQLNR*ITPPAV	3	0.00317095	0.143771					YTQQSR*SGTDVTQGSRLN*AA	112	0.0183163	0.891087
												YNYHTNVIRLLPPKKKLDYKQ	3	0.00317095	0.143771					YGPQDQT*EYAHHKQTTSL*AA	112	0.0183163	0.891087
												Y*I*LVLDIEFG*RMDGRIKQH	3	0.00317095	0.143771					YKDIKTPRKTLYSVIHTRS*AA	112	0.0183163	0.891087
												LRPFIRSRNKA	3	0.00317095	0.143771					YPRSTCRLTQKQIEMDYTT*AA	112	0.0183163	0.891087
												*PTPKTRPYKRLFYHRSLYNKQH	3	0.00317095	0.143771					YDILNHGGSSGNSTETQQY*AA	112	0.0183163	0.891087
												YEVPILI*HYKQHKPNYKTLSS	3	0.00317095	0.143771					YSEMYSDYEPNGISHEDSI*AA	112	0.0183163	0.891087
												*RNK	3	0.00317095	0.143771					YTRHPCPENSSTPT*LAYN*AA	112	0.0183163	0.891087
												YRIILQ*LFALSILTINLIK	3	0.00317095	0.143771					YLQYREPTTRSDLKSTPRYKQQ	112	0.0183163	0.891087
												RS	3	0.00317095	0.143771					YKKYSLIERVDVAKTPKID*AA	112	0.0183163	0.891087
												YNNRKL*LEAPILANHIINKQH	2	0.00211396	0.0958471					YTYCMLNRNNPMD*LTRR**AA	112	0.0183163	0.891087
												YPI*KSRNLTLSPTKHERGLSS	2	0.00211396	0.0958471					YHMRRHPLTVPISLNRIHP*AA	112	0.0183163	0.891087
												YGPQE*LDGVVQPLRIPS	2	0.00211396	0.0958471					YLGTPGTK*QRPVEFKLHV*AA	112	0.0183163	0.891087
												YPNNGRCSPR*SVP	2	0.00211396	0.0958471					YD*PQKGHYLLSALSQYHR*AA	112	0.0183163	0.891087
												YNYHTNVIRLLPPKKKKLDYKQ	2	0.00211396	0.0958471					Y*PVHGP*QGTMGKSEA*I*AA	112	0.0183163	0.891087
												YTFH*NPTEISNIIFPPN	2	0.00211396	0.0958471					YANLYDSRCKPNSRTFDIA*AA	112	0.0183163	0.891087
												YHLPPNNSTTFSTHKFTLVLSS	2	0.00211396	0.0958471					YTSRPLPHHNYIV*PKLLT*AA	112	0.0183163	0.891087
												YRVTTTSKTT	2	0.00211396	0.0958471					YETK*T*IGNQMPGT*LRP*AA	112	0.0183163	0.891087
												YFLKKHMRRDDIH*HPLTNISS	2	0.00211396	0.0958471					YQLRNTKQGLAVLISGDPY*AA	111	0.0181527	0.883131
												YDNEPD*TIKSYIQFNN*KLSS	2	0.00211396	0.0958471					YK*IPQK*N*LSLS*NMSS*AA	111	0.0181527	0.883131
												YPSSRRRAMIEPTFH*SKKLSS	2	0.00211396	0.0958471					YQDRRRLNATVLDSNNQAN*AA	111	0.0181527	0.883131
												SPH	2	0.00211396	0.0958471					YVFELRTTCN*RTLTRDIP*AA	111	0.0181527	0.883131
												YHP*PYNFPVMFT	2	0.00211396	0.0958471					YTERAK*FP*HDQDNTLAT*AA	111	0.0181527	0.883131
												YQIELRPK	2	0.00211396	0.0958471					YANS*FPYNTYNGQYQHAE*AA	111	0.0181527	0.883131
												YPS*RPL*SKPPL	2	0.00211396	0.0958471					YVMSRTERCDTGNSRKCLG*AA	111	0.0181527	0.883131
												YAIEQYGPNVTILVKRYD	2	0.00211396	0.0958471					YRNADVPQVVLTPV*GYKM*AA	111	0.0181527	0.883131
												YSKFLSPNRNQNTAPHLKMLSS	2	0.00211396	0.0958471					YIHRCILTQCPS*VWHCEN*AA	111	0.0181527	0.883131
												MH	2	0.00211396	0.0958471					Y*NRTITIGQDSETATTPL*AA	111	0.0181527	0.883131
												YRPTS*SLIM*HT*W*TKPISS	2	0.00211396	0.0958471					YATQLASNNFSVAIEGPQQSSS	111	0.0181527	0.883131
												YTKESHNA*TEPIYLKGVN*AA	2	0.00211396	0.0958471					YWHKSGTIGIYEQNHNRRK*AA	111	0.0181527	0.883131
												YCPRNPK*DIYNSNQHGVLIS	2	0.00211396	0.0958471					YKGTN*AFTKMGYHNTRNVQQ	111	0.0181527	0.883131
												AM	2	0.00211396	0.0958471					YNSIQLVDVHTPIKQITPK*AA	111	0.0181527	0.883131
												YTPIFS	2	0.00211396	0.0958471					YLK*LA*PN*LAPLSSDDR*AA	111	0.0181527	0.883131
												YSTIISSSPRTYLPNNYKSISS	2	0.00211396	0.0958471					YYGR*PQSPT*DMYHTGKS*AA	111	0.0181527	0.883131
												YIPNTF	2	0.00211396	0.0958471					YKCQNALSVYGTES*IKTS*AA	111	0.0181527	0.883131
												YPINLHDTFKFPFYHPKLIKQ	2	0.00211396	0.0958471					YSSSEQEPYKRKRLCVVYHKQQ	111	0.0181527	0.883131
												YKHIYTSTQ*YYRRQRRSCLSS	2	0.00211396	0.0958471					YHATRRCAKREPRGCCTSTKQQ	111	0.0181527	0.883131
												YLDPQVNTLNNHSEPRHAISS	2	0.00211396	0.0958471					Y*SSTTYSATTYLTTAKSP*AA	111	0.0181527	0.883131
												*ST	2	0.00211396	0.0958471					YQDPTSRIHLPTCKGLSVP*AA	110	0.0179892	0.875175
												YRE*PII	2	0.00211396	0.0958471					YQEKIRDTAVKKIRSRR***AA	110	0.0179892	0.875175
												SR	2	0.00211396	0.0958471					YPPT*VTGSLTN*PDPVTI*AA	110	0.0179892	0.875175
												YTQRILS	2	0.00211396	0.0958471					YGKPKL*DGISYINQSVYR*AA	110	0.0179892	0.875175
												YP*YILFPLSQYIVVHWAGISS	2	0.00211396	0.0958471					YIPKEQSKPRRKTPRIKRL*AA	110	0.0179892	0.875175
												YPDNKNP*SNTH	2	0.00211396	0.0958471					YSPTH*NPSDSRSAKPEVE*AA	110	0.0179892	0.875175
												T	2	0.00211396	0.0958471					YKVTGNTPRRPLRGHIPCT*AA	110	0.0179892	0.875175
												YV	2	0.00211396	0.0958471					YHRLNWNKLLSASHTVHQK*AA	110	0.0179892	0.875175
												YVNKVCAATSGHLQKRVANKQP	2	0.00211396	0.0958471					YDTYQQ*RADPFCPLKADT*AA	110	0.0179892	0.875175
												YKQLIPSHLINECLPQRDPKQH	2	0.00211396	0.0958471					YIY*PHYRPLRRKTATG*L*AA	110	0.0179892	0.875175
												IPQ	2	0.00211396	0.0958471					Y*GQHCPEAVDACEDQPRP*AA	110	0.0179892	0.875175
												YCTISMGILE	2	0.00211396	0.0958471					YIRKPAFRLNDRPKNRRDR*AA	110	0.0179892	0.875175
												YLCEFTEIML*P*PPILSTKQH	2	0.00211396	0.0958471					YMIFVDISLIQVNQNICTQ*AA	110	0.0179892	0.875175
												YPLLLKFDHK	2	0.00211396	0.0958471					YTALTEHDGSITDDRTLLP*AA	110	0.0179892	0.875175
												YPKNYI*KLNAHYTTTSWVLSS	2	0.00211396	0.0958471					Y*TQLNP*IQHGARWVAQI*AA	110	0.0179892	0.875175
												YTQHIIKLS*NYSKIILEILSS	2	0.00211396	0.0958471					YRTRKWCPGYASPKQSGSP*AA	110	0.0179892	0.875175
												RH	2	0.00211396	0.0958471					YAPEISHMPHRIGTASALV*AA	110	0.0179892	0.875175
												LQ	2	0.00211396	0.0958471					YAL*LA*KRR*FVRHLT*E*AA	110	0.0179892	0.875175
												YTQRLQ	2	0.00211396	0.0958471					YDYLQD*VSAPTSQPSRDI*AA	110	0.0179892	0.875175
												YNHPLVNSMIKLIYPQHHNKQH	2	0.00211396	0.0958471					YGKNTYQHCGTATKLNAKN*AA	110	0.0179892	0.875175
												*HC	2	0.00211396	0.0958471					YGT*TERSATSSWLEQSAS*AA	110	0.0179892	0.875175
												YNK*RLTENRIEIITSSNQLSS	2	0.00211396	0.0958471					YAEMHPVGLR*TGFNGVGSISSS	110	0.0179892	0.875175
												*R**GEP	2	0.00211396	0.0958471					YARIPLLQEASDYTIDERKQQ	109	0.0178257	0.867218
												YLYTSLKNATL*QCDFEGNKQ	2	0.00211396	0.0958471					YDKKPRSQARPIAPTNGT**AA	109	0.0178257	0.867218
												YQYIVTRISDFDSDIKNIENKQH	2	0.00211396	0.0958471					YWVQDEPDNRRTPW*QQIM*AA	109	0.0178257	0.867218
												FLTLLLEGL*AKTVR*AA	2	0.00211396	0.0958471					Y*SINDKTETV*THYT*ET*AA	109	0.0178257	0.867218
												YKQLISFTLNK*MLIPNVTLSS	2	0.00211396	0.0958471					YITSPHINLFRQ*DDPNRI*AA	109	0.0178257	0.867218
												LPEESL	2	0.00211396	0.0958471					YCA*GAQR*LKSQYKHLP**AA	109	0.0178257	0.867218
												YPIL*HHIP	2	0.00211396	0.0958471					YSKPKLPYSHRTARY*GPQ*AA	109	0.0178257	0.867218
												VN	2	0.00211396	0.0958471					YG*VIITRKLRSLTTVNTK*AA	109	0.0178257	0.867218
												YIEPALDSSPGRTN*ESLFKQ	2	0.00211396	0.0958471					YQPHHG*PENKQPLRRTVS*AA	109	0.0178257	0.867218
												IQCHSS	2	0.00211396	0.0958471					YASLDESSDKKKEYSKNQA*AA	109	0.0178257	0.867218
												YTPSL	2	0.00211396	0.0958471					YMTIGRSNMHKAATQ*QSYSSS	109	0.0178257	0.867218
												LHC	2	0.00211396	0.0958471					YRRKSRARGLGETSKDSKS*AA	109	0.0178257	0.867218
												YLFSDVKRLTNLYVPNLYEISS	2	0.00211396	0.0958471					YLARQRL*CLVTTHPVRNE*AA	109	0.0178257	0.867218
												YTQRT*	2	0.00211396	0.0958471					YVDCTNRTSHYHGSLVRIK*AA	109	0.0178257	0.867218
												YRIILQ*LFA*AS*Q*NLIK	2	0.00211396	0.0958471					YLDCLTRVPAAISHLEHTI*AA	109	0.0178257	0.867218
												YRPTSCP**CDIHDGKQTNKQH	2	0.00211396	0.0958471					YT*KRIPSNKSETTLCPQP*AA	109	0.0178257	0.867218
												YNYHTNVIRLLPQRKN*TIS	2	0.00211396	0.0958471					YIP*RMNKVPFGSTRRTPT*AA	109	0.0178257	0.867218
												YSHRDTTAQTFISCVLTLSKQH	2	0.00211396	0.0958471					YVSQVAK*TRKYSDTVRSG*AA	109	0.0178257	0.867218
												YLSCTTN*S*KLPTQNSTHLS	2	0.00211396	0.0958471					YVRPSKETR*FIKVGTVSQ*AA	109	0.0178257	0.867218
												YNITALICTHNCPLTSLSTVSS	2	0.00211396	0.0958471					YASRD*NSRYYQRTPSEE**AA	109	0.0178257	0.867218
												*LSPGSQQHKHLSHVY*RCLSS	2	0.00211396	0.0958471					YPNQNMKQL*SIRGSHEDI*AA	109	0.0178257	0.867218
												HT	2	0.00211396	0.0958471					Y*PVLSFATGHNKNSNPGK*AA	109	0.0178257	0.867218
												RT	2	0.00211396	0.0958471					YFNKNRQENRVTLQYIRCG*AA	109	0.0178257	0.867218
												YHQGHIMTTCN	2	0.00211396	0.0958471					YNSSGRGAHRYGNVETVSN*AA	109	0.0178257	0.867218
												YQLLIYVQE**RNPFQVLDVSS	2	0.00211396	0.0958471					YPAQRQQDDGH*KRKLRGP*AA	109	0.0178257	0.867218
												YKPSLAKVFSIAYNFHIPRLSS	2	0.00211396	0.0958471					YHKDPKRMTLTLTMALRIR*AA	108	0.0176621	0.859262
												YRLIKII*LGVKLLQST*KLSS	2	0.00211396	0.0958471					YMGPGKDNIVKRTWWNIPL*AA	108	0.0176621	0.859262
												YRKATFYCP	2	0.00211396	0.0958471					YSHNSQNRDDSTAWERSAI*AA	108	0.0176621	0.859262
												YTHLSFHPSRLTIHN*LDGKQP	2	0.00211396	0.0958471					YVRSPLRKNHAVPVGYQRR*AA	108	0.0176621	0.859262
												YTTTPSAYSGINPNHHPYFLSS	2	0.00211396	0.0958471					YTSVR*YYIYVKGNPEPI**AA	108	0.0176621	0.859262
												*PKQISLT*KTAVILNPRKISS	2	0.00211396	0.0958471					YNRPMQLLRRPGVACKAGS*AA	108	0.0176621	0.859262
												FTE	2	0.00211396	0.0958471					YR*MITARYKHVLIVLHV**AA	108	0.0176621	0.859262
												YTSPGHIFQWSSYHH*STIKQ	2	0.00211396	0.0958471					YNTRRLDQTNDKA*ERTIR*AA	108	0.0176621	0.859262
												YRISTAMTLCPEHLDNKT*LS	2	0.00211396	0.0958471					YVRARQPNNITKPMVNQQQ*AA	108	0.0176621	0.859262
												YSTIISSSPRTYLPTTTKYKQH	2	0.00211396	0.0958471					YHTHRGESWASIAKGASPR*AA	108	0.0176621	0.859262
												YYNSPQTKYNLF*TTNRYLKQ	2	0.00211396	0.0958471					YTPPSEVGTDQQ*NNYGSK*AA	108	0.0176621	0.859262
												YQPLKQDLTKGFFITVHYIISS	2	0.00211396	0.0958471					YDGDGTGDPHKRRRRN*TD*AA	108	0.0176621	0.859262
												YLDPQVNTLNNHFGNRGTTISS	2	0.00211396	0.0958471					YQKRLHPNNRSRMG*RANHKQQ	108	0.0176621	0.859262
												YNNIPLLTKILALNLEQSTVSS	2	0.00211396	0.0958471					YSTG*STTKCL*LLRRTHF*AA	108	0.0176621	0.859262
												YPAKP*QVHERSLN	2	0.00211396	0.0958471					YMTIKRNSTKGSHVYNTSS*AA	108	0.0176621	0.859262
												YQIELRFPN	2	0.00211396	0.0958471					YGGIHEPQILALI*PVV*S*AA	108	0.0176621	0.859262
												YKK	2	0.00211396	0.0958471					YANTQD*ASYIVQVR*AGV*AA	108	0.0176621	0.859262
												Y*GIRI	2	0.00211396	0.0958471					YDSRGFEYVLGRRNLLIAL*AA	108	0.0176621	0.859262
												*HQRLSRP	2	0.00211396	0.0958471					YSWESSPPMEISVTQRNYI*AA	108	0.0176621	0.859262
												LHALKLPSF*TNYPQLIRR*AA	2	0.00211396	0.0958471					YSGTQKHLDCPVESVSGTK*AA	108	0.0176621	0.859262
												YSS*II*LGVKLLQST*KLSS	2	0.00211396	0.0958471					YSNGKDYQE*QQRNDHTGM*AA	108	0.0176621	0.859262
												YTTVARSSHPA	2	0.00211396	0.0958471					YLQKLK*SPLDISRRTYQL*AA	108	0.0176621	0.859262
												YVRDPV	2	0.00211396	0.0958471					YRTYETRKLTLYVKGKR*I*AA	108	0.0176621	0.859262
												YIPILS	2	0.00211396	0.0958471					YPLKR*VAGDPVNHCLKPY*AA	108	0.0176621	0.859262
												YPINLHDTFKFPFTIQS*LS	2	0.00211396	0.0958471					YVLG*LSYRRETQISRHDDKQQ	108	0.0176621	0.859262
												YLFK*YVAVLTILIL*ARPSS	2	0.00211396	0.0958471					YLNILSA**RIQPRNVHPW*AA	108	0.0176621	0.859262
												YYNSPQN*VQSFLDHKSIP*AV	2	0.00211396	0.0958471					YQLLVYVPQ*VEKHLEKKV*AA	108	0.0176621	0.859262
												YLPVTYHRNTSINLA	2	0.00211396	0.0958471					YVRGQALREKRISV*GQNT*AA	108	0.0176621	0.859262
												IPPRKKVNTSLKYPVPPSL	2	0.00211396	0.0958471					YTELRHHTLTRAVEYNPTR*AA	107	0.0174986	0.851306
												YLDPQVNTLNNQLRKPRHAISS	2	0.00211396	0.0958471					YAEAKHVNLTRGAVPSIPA*AA	107	0.0174986	0.851306
												IHC	2	0.00211396	0.0958471					YLQQP*QDQVGITNLYHKM*AA	107	0.0174986	0.851306
												YHR	2	0.00211396	0.0958471					YYFPRTERET*RYCVLMEP*AA	107	0.0174986	0.851306
												YNHSIGE*YD*TNLTHNTTISS	2	0.00211396	0.0958471					YVVIVPWLRYRNASVKCQK*AA	107	0.0174986	0.851306
												YRYTDDLQPKFQTQHKQK	2	0.00211396	0.0958471					YRDRFLHTDSNTFDIKDRA*AA	107	0.0174986	0.851306
												YSNQKTNT*KTALPQSVEH	2	0.00211396	0.0958471					YDQTCAG*RNNRKTGGTKT*AA	107	0.0174986	0.851306
												YLDPQVNTLNNPFRKPRHAISS	2	0.00211396	0.0958471					YSV*RRITSLEKGNNTPTK*AA	107	0.0174986	0.851306
												YRSPTAT*D*YVTSNTPPA	2	0.00211396	0.0958471					YQCRH*ELKSDLPVCGYPF*AA	107	0.0174986	0.851306
												AY	2	0.00211396	0.0958471					YSTPPANAINLLLSRFHRK*AA	107	0.0174986	0.851306
												YTTSLSYPHLQLTSFFNPSVSS	2	0.00211396	0.0958471					YAPLHNTHQVTEYE*SANQ*AA	107	0.0174986	0.851306
												LPNTLFSRISSVTN**DLRLSS	2	0.00211396	0.0958471					VRVGLRLQPKY*LVDEMSI*AA	107	0.0174986	0.851306
												LT	2	0.00211396	0.0958471					YRSGQVYR*IHRYVAEHVI*AA	107	0.0174986	0.851306
												*R	2	0.00211396	0.0958471					YEDKACTKEMGQEATNMPL*AA	107	0.0174986	0.851306
												YQYIVTRISDLILI*TSKISS	2	0.00211396	0.0958471					YYHIATKPTGCSLSCHHPE*AA	107	0.0174986	0.851306
												YRIHTAMTLCPEHLDNKT*LS	2	0.00211396	0.0958471					YSHPKHTR*IEPRDPKDNG*AA	107	0.0174986	0.851306
												YKNRVIGSF*ERIY	2	0.00211396	0.0958471					YGHSHNIRPRTVSRTTLSG*AA	107	0.0174986	0.851306
												YIND*VVP	2	0.00211396	0.0958471					YFVDRNTTPCIDRRSG*CF*AA	107	0.0174986	0.851306
												YQTSLKQKDLTFL	2	0.00211396	0.0958471					YNRNANNCALSLAQSRHSR*AA	107	0.0174986	0.851306
												YV*KQ*CRSDNSSPDT	2	0.00211396	0.0958471					YGCSPLQ*FCKHSGLQQRL*AA	107	0.0174986	0.851306
												YSTIISSSPRTYSSKQLQSISS	2	0.00211396	0.0958471					YRVKQRREIKYPDQRAIRS*AA	106	0.017335	0.84335
												YIND*VRH	2	0.00211396	0.0958471					YILQLQQRYTATVTGIDPS*AA	106	0.017335	0.84335
												*SA	2	0.00211396	0.0958471					YTIRPPTTDYS*PHYDHPS*AA	106	0.017335	0.84335
												VRQQT	2	0.00211396	0.0958471					YTASTTLGNG*AQKQRLPN*AA	106	0.017335	0.84335
												SPT	2	0.00211396	0.0958471					YPSRPAPLRTISIQIDNKP*AA	106	0.017335	0.84335
												YRPCGP*RLD	2	0.00211396	0.0958471					YQRREGNVLSSDQAKNPSSKQQ	106	0.017335	0.84335
												YIISSLSLYLT	2	0.00211396	0.0958471					YSIT*ALAYNKAQIYKPTG*AA	106	0.017335	0.84335
												LLLKKEGVSLEENRE	2	0.00211396	0.0958471					YGANPE*VSKQLMIDRYSS*QQ	106	0.017335	0.84335
												YIQ*I**ISQ*VLNHFLKLK	2	0.00211396	0.0958471					YRQSGKRWKC*CPVQIHTF*AA	106	0.017335	0.84335
												YRLLKNMLVITYNLSPPTLYKQ	2	0.00211396	0.0958471					YGRGRRVG*R*TEQPRSND*AA	106	0.017335	0.84335
												YLYTSLKMPHL*QCDFEGNKQ	2	0.00211396	0.0958471					YYSSEDQSRMQGLEIHQAH*EQ	106	0.017335	0.84335
												YANK	2	0.00211396	0.0958471					YAQIPLKTGRHGRKHRKMS*AA	106	0.017335	0.84335
												YNKESKATPNAELPTELRFKQH	2	0.00211396	0.0958471					YKLRKPAK*DEHVEFADQD*AA	106	0.017335	0.84335
												YQTLCFRESLPSPINKT*G*AS	2	0.00211396	0.0958471					YNQQGQLYVA*NLGLGSEC*AA	106	0.017335	0.84335
												YS*T	2	0.00211396	0.0958471					YSYAKREMNPYFCDMPCPY*AA	106	0.017335	0.84335
												YHPTL	2	0.00211396	0.0958471					YHQKVTFRLKGATPLSR*R*AA	106	0.017335	0.84335
												YNPTTRIIGSIIFS	2	0.00211396	0.0958471					YQMLPELKDWGCTRDSYQESSS	106	0.017335	0.84335
												YKD*KVYRYKS	2	0.00211396	0.0958471					YKAKQTKDMPLGPENLKTL*AA	106	0.017335	0.84335
												YPI*KQKSDVIPTKHEED*AA	2	0.00211396	0.0958471					YMPRERGFRLNMLLECNMN*AA	106	0.017335	0.84335
												*AA	2	0.00211396	0.0958471					YQSPKRLVLNRQPEFKSTS*AA	106	0.017335	0.84335
												YTSPRPYIPWSSYHH*STIKQ	2	0.00211396	0.0958471					YQSKDN*RPA*PQTNKIQQ*AA	106	0.017335	0.84335
												YRTSSLSNPQSNTRPRLIAVS	2	0.00211396	0.0958471					YAPEIKLSHSHARGGNEYR*AA	106	0.017335	0.84335
												YSKQASK*TSEA	2	0.00211396	0.0958471					YLGDDQKARDKAERKKKLI*AA	106	0.017335	0.84335
												YRPTSLSLIM*HT*W*TKPISS	2	0.00211396	0.0958471					YPERKTPRC*SEGSMEFVH*AA	106	0.017335	0.84335
												F	2	0.00211396	0.0958471					YPSRILGLSRRFKGLMIRCKQQ	106	0.017335	0.84335
												SN	2	0.00211396	0.0958471					YMATWALR*LNRK*RSCKR*AA	106	0.017335	0.84335
												H*	2	0.00211396	0.0958471					YVSTESSTVPSDIYN*APIKQQ	106	0.017335	0.84335
												YTL	2	0.00211396	0.0958471					YITPNATR*PHWTGSLKDI*AA	106	0.017335	0.84335
												YQTSLETKRPYFL	2	0.00211396	0.0958471					YGRRPQL*MRIKQRSLNPA*AA	105	0.0171715	0.835394
												ILRY	2	0.00211396	0.0958471					YLVMTQIPNGMQNSLLTPV*AA	105	0.0171715	0.835394
												YPQKPRSHDALVQHLRYSNKQH	2	0.00211396	0.0958471					YK*IRTRQSHDVTRMNPTG*AA	105	0.0171715	0.835394
												YP*ETPNKNEIL	2	0.00211396	0.0958471					YKCISIHRPRCD*TFLAKG*AA	105	0.0171715	0.835394
												ILTKALNSQISNILSLLDI*AA	2	0.00211396	0.0958471					Y*PARLHGEATTSNLREQP*AA	105	0.0171715	0.835394
												YHFPMSAVQVRTI*LCLFIISS	2	0.00211396	0.0958471					YVTDM*LAGHLDLQSTAN**AA	105	0.0171715	0.835394
												YLVKYSTRGTLL	2	0.00211396	0.0958471					YGNVLSLRKKEWLSILKQN*AA	105	0.0171715	0.835394
												YPIVLA	2	0.00211396	0.0958471					YLSIKCMPYALETVHWSNP*AA	105	0.0171715	0.835394
												YVNRAMP	2	0.00211396	0.0958471					YTTLT*LRPNTSHIQPKQI*AA	105	0.0171715	0.835394
												CN	2	0.00211396	0.0958471					YLTESCTRHHITTSFQTLV*AA	105	0.0171715	0.835394
												YRQAS**INLEA	2	0.00211396	0.0958471					YRSWILIKSR*G*NSFL*A*AA	105	0.0171715	0.835394
												YPTNST	2	0.00211396	0.0958471					YNRAGEGLSPNATLRRRGR*AA	105	0.0171715	0.835394
												Y*NLIGARYRIWLKNWTVELSS	2	0.00211396	0.0958471					YIH*G*AREQEASDASQSN*AA	105	0.0171715	0.835394
												*QHRDCS	2	0.00211396	0.0958471					Y*I*EIFPGYERVTIVYTRKQQ	105	0.0171715	0.835394
												YRKAVS*LFFPNH	2	0.00211396	0.0958471					YRRRDLTNCNHMSVPKRLL*AA	105	0.0171715	0.835394
												SISS	2	0.00211396	0.0958471					YKIPPTL*EPAVQY*PYLI*AA	105	0.0171715	0.835394
												YLTA*ERHLSRIFT	2	0.00211396	0.0958471					YGPNPT*A*RHTYNTDMVI*AA	105	0.0171715	0.835394
												YLYSLNSTDQT	2	0.00211396	0.0958471					YYEAR*SHTLMRR*ASQN**AA	105	0.0171715	0.835394
												YLYAFLTLLLEGL*AKNG*ISS	2	0.00211396	0.0958471					YSTITSEHIGDSHHKISVM*AA	105	0.0171715	0.835394
												YVKRT*KDLLKITPTF*NVVSS	2	0.00211396	0.0958471					YYLDNPPGMLASREDLRIA*AA	105	0.0171715	0.835394
												YESNLNIALQTTQTKLQNFKQ	2	0.00211396	0.0958471					YLNPVWANVRKKHS*PAKC*AA	105	0.0171715	0.835394
												LMKYVDNI*T*TMTAKQH	2	0.00211396	0.0958471					YTKRTTPVRRRSIDL*SKA*AA	105	0.0171715	0.835394
												YSVTVS	2	0.00211396	0.0958471					YTRCCTRDHPR*DTVSLFE*AA	105	0.0171715	0.835394
												YLS*KFPGRLIIYMAKR*KISS	2	0.00211396	0.0958471					YRLPKYAKSQRSKSMLNDS*AA	105	0.0171715	0.835394
												YIRAYNDNMQ	2	0.00211396	0.0958471					YGSVNNQARRKDPNHYTIG*AA	105	0.0171715	0.835394
												YHFPNVCRPSKNNLIVPFIISS	2	0.00211396	0.0958471					YRKERGNEIV*AFN****S*AA	105	0.0171715	0.835394
												LQSPLP*S*D*I	2	0.00211396	0.0958471					YHA*RRRVLGLGSLRL*HT*AA	105	0.0171715	0.835394
												YATNKRKQYDKYYRHFVHGISS	2	0.00211396	0.0958471					YYATRPNVTCSKKR*ILIFKQQ	105	0.0171715	0.835394
												YHFPMSAVQVRTILIVPFIISS	2	0.00211396	0.0958471					Y*R*RNGKS*AKIVRRITS*AA	105	0.0171715	0.835394
												YTFTQAIYSNGALTTINPQLSS	2	0.00211396	0.0958471					YSNIVHIRAVSFTQQYDNM*AA	105	0.0171715	0.835394
												YLP*LYHRNTSINLA	2	0.00211396	0.0958471					YNRVCKS*CGNT*LTLEMS*AA	105	0.0171715	0.835394
												YTYYIYIFLDSDNI*KRVS*AA	2	0.00211396	0.0958471					YLGKSREKIQRK*HAFN*P*AA	105	0.0171715	0.835394
												YQLQLHLLYLLNNSNFICRCKQH	2	0.00211396	0.0958471					YQRERESSRTNIVPANSR**AA	105	0.0171715	0.835394
												YLLKNVIQ*PSLTKT*SI*IS	2	0.00211396	0.0958471					YSWHSLQRS*EASADPSEP*AA	105	0.0171715	0.835394
												ISKH	2	0.00211396	0.0958471					Y*NNYKKNDATLSDLRIIG*AA	105	0.0171715	0.835394
												NE	2	0.00211396	0.0958471					YNDLNLQMPQQNA*RIKII*AA	105	0.0171715	0.835394
												P	2	0.00211396	0.0958471					YETGVIRKGKHN*STKHMV*AA	105	0.0171715	0.835394
												YYNSPKTKYNLF*TTNRYLKQ	2	0.00211396	0.0958471					YT*S*TSGETAHNDIKIEK*AA	105	0.0171715	0.835394
												YLS*KFPGRLIIYMAKR*KNKQH	2	0.00211396	0.0958471					YTQVVSHQLIFLSWKTARS*AA	105	0.0171715	0.835394
												YRKATFYWSH	2	0.00211396	0.0958471					YKNSMYGT**HHSTRLLLK*AA	105	0.0171715	0.835394
												YSQSRTN	2	0.00211396	0.0958471					YNKATSAPRNHHYG*TPKI*AA	104	0.017008	0.827438
												YVLPTT	2	0.00211396	0.0958471					YRTSDIRKLDTPQNLGLVR*AA	104	0.017008	0.827438
												YPPLPN	2	0.00211396	0.0958471					YGRCTETNTARGTSRA*PL*AA	104	0.017008	0.827438
												YRKATLLHAT	2	0.00211396	0.0958471					YTHLKPSNPETLGYVSDH**AA	104	0.017008	0.827438
												YSHRITTAQTFISCVLTLSKQH	2	0.00211396	0.0958471					YIMRHRPQETISIKLVRRA*AA	104	0.017008	0.827438
												YHY*AS*S*EYVVLLIPRTDKQH	2	0.00211396	0.0958471					YLTAQK*SESLQSTVRNLA*AA	104	0.017008	0.827438
												YLALHP*F	2	0.00211396	0.0958471					YHKPNKNGRTTPHRSWRHI*AA	104	0.017008	0.827438
												YRAGSE*MLSNLYQKL	2	0.00211396	0.0958471					YHETTSNTRITKTDPRPHK*AA	104	0.017008	0.827438
												YHSLIMLYNKCT	2	0.00211396	0.0958471					YPAPDITTPCPTR*VGPAKQQ	104	0.017008	0.827438
												YPPQK*CSR*NNNNRLSE	2	0.00211396	0.0958471					YADSAIRCQTHVCDCRKNL*AA	104	0.017008	0.827438
												YPRKHLQMI*LPTFLW	2	0.00211396	0.0958471					YSDLIPHRDRDSSNTGGDK*AA	104	0.017008	0.827438
												YNALKLPSF*TNYPQLIRR*AA	2	0.00211396	0.0958471					YPLDTIQRATRYADGNYRR*AA	104	0.017008	0.827438
												YKQLISFTLNNECLPQRDPKQH	2	0.00211396	0.0958471					YPKNKTIQEIDGKQQGRTV*AA	104	0.017008	0.827438
												*QT	2	0.00211396	0.0958471					YHT*LPAHNKEQYNRHKPS*AA	104	0.017008	0.827438
												Y*FDYNTTNELETNYILTLLSS	2	0.00211396	0.0958471					YGQNENMRTRGLRRSQGII*AA	104	0.017008	0.827438
												YQSNIC	2	0.00211396	0.0958471					YIERRTIRIRDQGR*SHK**AA	104	0.017008	0.827438
												YPTKTAKSMMP*FNTYATQISS	2	0.00211396	0.0958471					YITGKRVIGRTQPSN*TT**AA	104	0.017008	0.827438
												*PKSNFVNLEDCRYTQSP*NKQH	2	0.00211396	0.0958471					YK*PQPLNYTRLEGNLRAAKQQ	104	0.017008	0.827438
												YQNKFR*LRRLPLYSIPVNKQH	2	0.00211396	0.0958471					YSNNTRVKTEQNKRNPVFCKQQ	104	0.017008	0.827438
												YQVRSKPC	2	0.00211396	0.0958471					YHPEMRDPQALPRSGAYIT*AA	104	0.017008	0.827438
												LPRA	2	0.00211396	0.0958471					YSRERLTNLLDERSQYV*N*AA	104	0.017008	0.827438
												LLLKKNGVSLEKRE	2	0.00211396	0.0958471					YSRGVCRNLRDQEIYHSTL*AA	104	0.017008	0.827438
												YYGEAHTYTF*YRSNPQ	2	0.00211396	0.0958471					YA**FSLQRQFQNNNPLSA*AA	104	0.017008	0.827438
												YHYGEKCATRIQLVLPYATISS	2	0.00211396	0.0958471					YRPERSQITLNIETVQKVN*AA	104	0.017008	0.827438
												YLQDTLDAPKSRPSKMSVDKQP	2	0.00211396	0.0958471					YLTSSDRYNVSM*TIRHKL*AA	104	0.017008	0.827438
												YPAKPLTSSRTFP*	2	0.00211396	0.0958471					YPKKS*LPRTAP***WISR*AA	104	0.017008	0.827438
												YILS	2	0.00211396	0.0958471					YQRTHNSTPDLIQ*VHD*P*AA	104	0.017008	0.827438
												YTY*YITLNTTIPSSILDGLS	2	0.00211396	0.0958471					YEFVALPRLFSPLVRRKLI*AA	104	0.017008	0.827438
												SA	2	0.00211396	0.0958471					Y**PG*SPNHTK*TS*SPD*AA	104	0.017008	0.827438
												YGPELTHIKLVNSYRCLKILSS	2	0.00211396	0.0958471					YQLHGQIASKVKDLVTNVPKQQ	104	0.017008	0.827438
												NH	2	0.00211396	0.0958471					YHKAIKTPPLAVRLDPVLLKQQ	103	0.0168444	0.819482
												YIRGI**RTMQ	2	0.00211396	0.0958471					YPVTEKTNTVSQD**HNLT*AA	103	0.0168444	0.819482
												YL*PSSKYFEQPFRKPRHAISS	2	0.00211396	0.0958471					YLGFTRTALRNTATTA*DS*AA	103	0.0168444	0.819482
												YLKKTQ	2	0.00211396	0.0958471					YRQRWNPG*QRT*SQNIHP*AA	103	0.0168444	0.819482
												LPFCIHS	2	0.00211396	0.0958471					YHSVL*DQKATRSIHWIST*AA	103	0.0168444	0.819482
												YKMHPS*YSNVRWSTRIPRKQ	2	0.00211396	0.0958471					YNTND*WQ*HNRTYPP*AH*AA	103	0.0168444	0.819482
												YPLQI*PHLSPYPPIAYTPKQH	2	0.00211396	0.0958471					YCNNPRAARLTIPIDYVTT*AA	103	0.0168444	0.819482
												YPV	2	0.00211396	0.0958471					YCRLDKPKTTDTKQSVSRL*AA	103	0.0168444	0.819482
												YRYTHLLHQTLSPPQP*FPKQ	2	0.00211396	0.0958471					YNSDPRSDIELK*AVALNV*AA	103	0.0168444	0.819482
												YPTQDPTIESYNLI*HTVSKQH	2	0.00211396	0.0958471					YGLGAYYPKYRHVKNTRHE*AA	103	0.0168444	0.819482
												YQT	2	0.00211396	0.0958471					YATYLANTQALMRNL*RRP*AA	103	0.0168444	0.819482
												YFIGKRTTT*QTTD	2	0.00211396	0.0958471					YRDWAV*PFPSVSQMCSRG*AA	103	0.0168444	0.819482
												YHLNPIISLLCST	2	0.00211396	0.0958471					YRFENDTRMTSRPT*HGSS*AA	103	0.0168444	0.819482
												YTKKATNA*TEPIYLKGVN*AA	2	0.00211396	0.0958471					YIHATVKP*ARTLAH*ACLKQQ	103	0.0168444	0.819482
												YL*LLKFDHK	2	0.00211396	0.0958471					YKKGLGLSTDL*R*KVWSN*AA	103	0.0168444	0.819482
												YVLIVLI*AHTLTLRKQGL	2	0.00211396	0.0958471					YKGITVLMQN*LSWASFVH*AA	103	0.0168444	0.819482
												LHRTCTRQFTRTNELRIVILSS	2	0.00211396	0.0958471					YEP*DDITLTVITKTR**Q*AA	103	0.0168444	0.819482
												YTSIKSH*NLEYHLPP**	2	0.00211396	0.0958471					YLVKGIRTKSSGKPG*RHP*AA	103	0.0168444	0.819482
												YS*TF*RIQITFPSDIHSVKQ	2	0.00211396	0.0958471					YITI*PPTNSRNCTIHEAE*AA	103	0.0168444	0.819482
												LRMKPCLY	2	0.00211396	0.0958471					Y**RTLLQFEHSKKSSERR*AA	103	0.0168444	0.819482
												SLT	2	0.00211396	0.0958471					YNSQPFV*HGSRETGPDLVSSS	103	0.0168444	0.819482
												YTYNHNM*RTLPTGKQFSLLSS	2	0.00211396	0.0958471					YKAIQLPPS*RQPYRINNR*AA	103	0.0168444	0.819482
												YIPNPFIMRHL*IH	2	0.00211396	0.0958471					YC*NSLPGILSHG*TSIPV*AA	103	0.0168444	0.819482
												YLSAYTS	2	0.00211396	0.0958471					YNGPADHNIVPGYHEYYKP*AA	103	0.0168444	0.819482
												YSYE*RF*KINSTYYLHVSVKQ	2	0.00211396	0.0958471					YNRTVIFRW*LRALCQVEQ*AA	103	0.0168444	0.819482
												YKSTPFDVAFLKTLHIPIQ*	2	0.00211396	0.0958471					YFSQHEQAIRDETRNLSLL*AA	103	0.0168444	0.819482
												SHI	2	0.00211396	0.0958471					YIYSSEWQRQFVTSKNLIQ*AA	103	0.0168444	0.819482
												YTNNRSLCLFNTH	2	0.00211396	0.0958471					YLCRW*IEAFKGHTQCKNA*AA	103	0.0168444	0.819482
												YESQS*YSITNNTNQITNFKQ	2	0.00211396	0.0958471					YHQFPNAYRSKARQDSLGD*QQ	103	0.0168444	0.819482
												LPITTPFIISLKQFKFICRCKQP	2	0.00211396	0.0958471					YSQPEL*SKYV*PIICSQM*AA	103	0.0168444	0.819482
												YKD*KGISLQS	2	0.00211396	0.0958471					YKTPRAPYRLIQATCAPVA*AA	103	0.0168444	0.819482
												YLFCIHS	2	0.00211396	0.0958471					YYHLQT*R*MVQYATSKPE*AA	103	0.0168444	0.819482
												YLPKIMLPIEQQ*PTVR	2	0.00211396	0.0958471					YRDQDKIP*KRPSTVPNP**AA	103	0.0168444	0.819482
												YALRFET	2	0.00211396	0.0958471					YIP*AHSMNLRQMRYL**RKQQ	103	0.0168444	0.819482
												YLYSLNSTIQT	2	0.00211396	0.0958471					YQRKHSEAHSSLKTCKSTA*AA	103	0.0168444	0.819482
												YNIRSLICTHNCPLTSLSTVSS	2	0.00211396	0.0958471					YYATN*RQKR**QLIHVSG*AA	103	0.0168444	0.819482
												YTQRTE	2	0.00211396	0.0958471					YGNN*KEDA*EVMHEMARS*AA	102	0.0166809	0.811526
												YRC*STYKNNGAIRFKFWT*AA	2	0.00211396	0.0958471					YNQPAWNKSPMIAAP*C*T*AA	102	0.0166809	0.811526
												YP*STKILEVTP	2	0.00211396	0.0958471					YRTALPKTS*TSIDNHTAT*AA	102	0.0166809	0.811526
												YQ*KHTTTN	2	0.00211396	0.0958471					YN**SYFLDTLHTAAQKQL*AA	102	0.0166809	0.811526
												YLV*VLNSRNTS	2	0.00211396	0.0958471					YIKYRRESWKSIHTAQA*L*AA	102	0.0166809	0.811526
												Y*LKPSILRSQTYCHCSIFKQH	2	0.00211396	0.0958471					YLV*P*TRRSTAYTANGVN*AA	102	0.0166809	0.811526
												YAMHFLL	2	0.00211396	0.0958471					Y*DVRAIRPT*PRRQIGRH*AA	102	0.0166809	0.811526
												YESQS*YSITNNTTKLQNFKQ	2	0.00211396	0.0958471					YRAVTMQ*RNVPHSLV*SP*AA	102	0.0166809	0.811526
												YVISLIVPP*NCIGYDP*TVSS	2	0.00211396	0.0958471					YKLRIEKRLGSSHANLLDP*AA	102	0.0166809	0.811526
												YPYQKPSF	2	0.00211396	0.0958471					YATRLARPKKTTECEKEVI*AA	102	0.0166809	0.811526
												AV	2	0.00211396	0.0958471					Y*KRSRRETPANSSINEPI*AA	102	0.0166809	0.811526
												YPAQEVNTSLKYPVPPSL	2	0.00211396	0.0958471					YKHSMHSRTVNPTT*LNET*AA	102	0.0166809	0.811526
												YHDTPGCH	2	0.00211396	0.0958471					YLRTSTILDGPGQAEACLA*AA	102	0.0166809	0.811526
												YHYGEKCAHGSNSSSHTQTISS	2	0.00211396	0.0958471					YTYLFGMEATIPHYRQTQQ*AA	102	0.0166809	0.811526
												YSHLSIPTEYLYPPLSSDS*AA	2	0.00211396	0.0958471					YVKRTLFIDLPIDKELIKV*AA	102	0.0166809	0.811526
												YKSIIGQGFSIAYNFHIPRLSS	2	0.00211396	0.0958471					YTKSRLDVLSLTEASRKKGISSS	102	0.0166809	0.811526
												YCSSN	2	0.00211396	0.0958471					YKPSVSAKD*QSQRENHIY*AA	102	0.0166809	0.811526
												YTIPSLNRECSVFYPIA*AK	2	0.00211396	0.0958471					YIPYACTRSRKSKKAGMNS*AA	102	0.0166809	0.811526
												YYRR	2	0.00211396	0.0958471					YQPATTVTRSSRRGASGTP*AA	102	0.0166809	0.811526
												YIGLTIKRLNRLSTTGFHQLSS	2	0.00211396	0.0958471					YPTQSRNNRTLLRYLGTGSKQQ	102	0.0166809	0.811526
												YTPQYS	2	0.00211396	0.0958471					YDLRHT*RKQ*KLNITAAQ*AA	102	0.0166809	0.811526
												YIITISVPL*IQ	2	0.00211396	0.0958471					YRKVKDLICSSRLLIQIKT*AA	102	0.0166809	0.811526
												YQRYTRL	2	0.00211396	0.0958471					YHTRRRQKIKDSLHYRHNL*AA	102	0.0166809	0.811526
												YDPP*RP*PGPKTSTKQICKQH	2	0.00211396	0.0958471					YIATDEGNT*E*KQDSRRH*AA	102	0.0166809	0.811526
												LPPRTATFLTRGIKSTYCMLSS	2	0.00211396	0.0958471					YLTCE*KG*NP*DEHINDV*AA	102	0.0166809	0.811526
												Y*NLIGARYRIWLKNGR*N*AD	2	0.00211396	0.0958471					YTEINVVTLGQKGRRAMWR*AA	102	0.0166809	0.811526
												LPRCADRNDRH*FKLHLRPLST	2	0.00211396	0.0958471					YTTRIWPTEEYHSKGLNQK*AA	101	0.0165174	0.803569
												YKWATAAVVTR	2	0.00211396	0.0958471					YWASNIRICKHSALHCTTD*AA	101	0.0165174	0.803569
												YCNYQS*IHKTR*TYCLFLSS	2	0.00211396	0.0958471					YSKG*WPTTETPSSRGLRS*AA	101	0.0165174	0.803569
												YLCEFTEKLCYDPSPHTVD*AA	2	0.00211396	0.0958471					YSKNRKRKDIGTRSL*NET*AA	101	0.0165174	0.803569
												YNC	2	0.00211396	0.0958471					YSERLSNDYKATSDRLDIS*AA	101	0.0165174	0.803569
												YITLV*HTNIPVSLLPPLVL	2	0.00211396	0.0958471					YIKTHHKGICRTATKCIDV*AA	101	0.0165174	0.803569
												YKTVLSEVSKNAIY	2	0.00211396	0.0958471					YYRERELQTHMCSRRDNA*LSSS	101	0.0165174	0.803569
												YCVRLT	2	0.00211396	0.0958471					YQYSLVRAVSKSNMARAEI*AA	101	0.0165174	0.803569
												YH*LLKKKN*IY*Q*SVGPAH	2	0.00211396	0.0958471					YRRPYASPEMRNA**TESE*AA	101	0.0165174	0.803569
												YK*YSPPHKVLALNLEQSTVSS	2	0.00211396	0.0958471					YAPRTDGP*DTMIMTMHEN*AA	101	0.0165174	0.803569
												YATKQGNETRLR*EISRKNSS	2	0.00211396	0.0958471					YKN*PVF*RVSSIYHTKQQ*AA	101	0.0165174	0.803569
												YRTSYSLEPSI*YTSTLIAVS	2	0.00211396	0.0958471					YV*THEDITGKTKVPLTK**AA	101	0.0165174	0.803569
												YPDQL	2	0.00211396	0.0958471					YRNPVPQRHRCHEVKKA*R*AA	101	0.0165174	0.803569
												YQGAQTETTGTNLSSI*DH*AP	2	0.00211396	0.0958471					YRRTKEHFHTNGRSAKRRL*AA	101	0.0165174	0.803569
												YFCATKMNPSSSLNSSP*WLSS	2	0.00211396	0.0958471					YERDDNSSSRCTIK*Q*VLKQQ	101	0.0165174	0.803569
												IQ*P*TLIRSTYTSQPHYQISS	2	0.00211396	0.0958471					YQS*LGKVSAT*LLPVTLS*AA	101	0.0165174	0.803569
												YNYHTSETYKVQY*CVHIFKQH	2	0.00211396	0.0958471					YNLILPISAPRRPK*SRPH*AA	101	0.0165174	0.803569
												YFGASP*F	2	0.00211396	0.0958471					YRKNVYNSSEKQLHWTVT**AA	101	0.0165174	0.803569
												YLLKRHTMTFPN*DIIHLDK	2	0.00211396	0.0958471					YL*RTATSPYRMNFVLIKI*AA	101	0.0165174	0.803569
												YKT	2	0.00211396	0.0958471					YTTLP**ITRK*NPADNLL*AA	101	0.0165174	0.803569
												YN*KDIPPRL*RTHVAF*VVSS	2	0.00211396	0.0958471					YTPREKASKHDDIANIRIC*AA	101	0.0165174	0.803569
												YEMLMFSQ	2	0.00211396	0.0958471					YRASSRDSLEIEILRTQPP*AA	101	0.0165174	0.803569
												YSKFLSPNRNQNTAHT*NVKQ	2	0.00211396	0.0958471					YSFNENS*ASIALR**VTR*AA	101	0.0165174	0.803569
												YHEMD	2	0.00211396	0.0958471					YTTAANNSPHQSWTATITK*AA	101	0.0165174	0.803569
												YPPKKNNAPDRTTITDCPS	2	0.00211396	0.0958471					YHANVNNGRC*ARTRHPTT*AA	101	0.0165174	0.803569
												YNGITSLTSFQHSQFTEN*ISS	2	0.00211396	0.0958471					YRGKMRRYK*RTRMSSDNW*AA	101	0.0165174	0.803569
												YLDPQVNTLNNQFTETAARNKQH	2	0.00211396	0.0958471					YYDSEIEIANSYKELGK*T*AA	101	0.0165174	0.803569
												RN	2	0.00211396	0.0958471					YHQRSQRRTSYNSSTANPT*AA	101	0.0165174	0.803569
												YLPVTSCFTKTFING*KRQISS	2	0.00211396	0.0958471					YGTTHIQYEFESCEIAHNT*AA	101	0.0165174	0.803569
												YDPY	2	0.00211396	0.0958471					YYRNEGILQNHKIARP*IL*AA	101	0.0165174	0.803569
												YLQNITSLLIQYIQHTEQCTK	2	0.00211396	0.0958471					YPVPGKPLFE*LHYFRVQA*AA	101	0.0165174	0.803569
												YATNKRKTIDKYYRHFVHGISS	2	0.00211396	0.0958471					YNERMA*HEAETHHRRREK*AA	101	0.0165174	0.803569
												HL	2	0.00211396	0.0958471					Y*RSKVYAKFEASAESSTYKQQ	100	0.0163538	0.795613
												LPLL	2	0.00211396	0.0958471					YPETWPGIVGEQFIYLSRS*AA	100	0.0163538	0.795613
												YSPAEPKTKLNSTTRDVASISS	2	0.00211396	0.0958471					YIVAANTSHSTTGKTTTMP*AA	100	0.0163538	0.795613
												YPSTFIPLSQYIVVHWPV*AA	2	0.00211396	0.0958471					YDGNT*QSF*AGGKR*CQC*AA	100	0.0163538	0.795613
												YPHLKAEI*RYPPLSTKRTKQH	2	0.00211396	0.0958471					YSRSHTCLTRQQLIPPLRD*EQ	100	0.0163538	0.795613
												YF*KTHETRRYSLTPINNISS	2	0.00211396	0.0958471					YVQGIPGTQITHLSPDGNT*EQ	100	0.0163538	0.795613
												YTLHYTPAELGNTCRANVTL	2	0.00211396	0.0958471					YRINDEESLARRRSHSL***AA	100	0.0163538	0.795613
												YRSPTAT*D*LRHIKHATA	2	0.00211396	0.0958471					YGVRGHLF*LQIMSRISLE*AA	100	0.0163538	0.795613
												LPLRIPDSFIRRIMS*NG*ISS	2	0.00211396	0.0958471					YTTDTESNPQSKLIERSLNKQQ	100	0.0163538	0.795613
												IPPSKSRNLTLSPTKHERGLSS	2	0.00211396	0.0958471					YRLTHESSANLPNHSNFGV*AA	100	0.0163538	0.795613
												YPPKNNAPDRTTITDCSR	2	0.00211396	0.0958471					YGLQLL*VTNSR*LRVVAS*AA	100	0.0163538	0.795613
												YHPTFR	2	0.00211396	0.0958471					Y*VRTKQLSSD*TTQLLHE*AA	100	0.0163538	0.795613
												YLFKIIRSSLDNTYLMSTPVS	2	0.00211396	0.0958471					YL*VKHLLIKRIKTKQDAM*AA	100	0.0163538	0.795613
												YHIEPVKLRIRSPY*SPVRISS	2	0.00211396	0.0958471					YQCRKKLLCTRDANTRSGV*AA	100	0.0163538	0.795613
												YPEKV*KSPQDTLTLALLA*AA	2	0.00211396	0.0958471					YGIPMFKRRA*IQNAGRPN*EQ	100	0.0163538	0.795613
												YMPSIKSRS*LLPLCHII**AA	2	0.00211396	0.0958471					YSLRTVRITP*SLKFRREN*AA	100	0.0163538	0.795613
												YTLKIIE	2	0.00211396	0.0958471					YNPLTNW*AA*RAPPPTNA*AA	100	0.0163538	0.795613
												YSPPGA	2	0.00211396	0.0958471					YGMCTSFDDRQYDPRQCDL*AA	100	0.0163538	0.795613
												YNASS	2	0.00211396	0.0958471					YAFNVITTLPNVKKSKTTN*AA	100	0.0163538	0.795613
												YSF*NMLVITYNLSPPTLYKQ	2	0.00211396	0.0958471					YRYQRTTI*TRGNERETLR*AA	100	0.0163538	0.795613
												YTTTIASIDYVITDGHHR	2	0.00211396	0.0958471					YNESKPTHRMNTKTVPNIK*AA	100	0.0163538	0.795613
												YYTYDTHIR*TVSNPIAETLSS	2	0.00211396	0.0958471					YARC*SMNSQNHWFQALAP*AA	100	0.0163538	0.795613
												*LLKKHMRRDDIH*HPLTNISS	2	0.00211396	0.0958471					YSQDTITLKRTQQIRTHQD*AA	100	0.0163538	0.795613
												YQTPLPYILKQSSHTVLPKLSS	2	0.00211396	0.0958471					YYVYLAWKDRTH*DVVSD**AA	100	0.0163538	0.795613
												*LLSN	2	0.00211396	0.0958471					YAGYRNNLYRVSEFVPQDSKQQ	100	0.0163538	0.795613
												LS*YT*ACH	2	0.00211396	0.0958471					YRLYKPLHSNT*NCLGKTV*AA	100	0.0163538	0.795613
												YLGNIRQYL	2	0.00211396	0.0958471					YPGQM*DFLPDVLQRGNHT*AA	100	0.0163538	0.795613
												YNHLYPKVKIRI	2	0.00211396	0.0958471					YFPHTTHPYVTLRCPNTRG*AA	100	0.0163538	0.795613
												PT	2	0.00211396	0.0958471					YNPTSGYQIKKRTMHP*RS*AA	100	0.0163538	0.795613
												LLLKKKGYLSKKRE	2	0.00211396	0.0958471					YNAGPNQES*PDKTPHVRR*AA	100	0.0163538	0.795613
												LLKISLPKS*PKHSSTPKMLSS	2	0.00211396	0.0958471					YKGNM*RSDDGTPRFPRHK*EQ	100	0.0163538	0.795613
												YVIS*LFHHRTVSVMIHNRKQ	2	0.00211396	0.0958471					YRIVNRSSNIQSVPPRDAR*AA	100	0.0163538	0.795613
												YEIPRPPFAPI*LHFLPT	2	0.00211396	0.0958471					YQAPGHMGKWSISSRK*NL*AA	99	0.0161903	0.787657
												DD	2	0.00211396	0.0958471					DRDYHLITIRATNHGEGWP*AA	99	0.0161903	0.787657
												YNHTNRPASFMYNR*SPS	2	0.00211396	0.0958471					YRSLQGMRGMVQSTCVYKL*AA	99	0.0161903	0.787657
												Y**LPNHKYIKLVEHTVYS*AA	2	0.00211396	0.0958471					YAISRR*PAR*VEPLVDAR*AA	99	0.0161903	0.787657
												Y*RYE	2	0.00211396	0.0958471					YKPHKHTTNNYPTLVTGL**AA	99	0.0161903	0.787657
												LMKYVDNI*T*TMTAKQP	2	0.00211396	0.0958471					YNTTMPLPTAQYRQGGTQI*AA	99	0.0161903	0.787657
												YALKTTPNIYSLLTNRKT*LSS	2	0.00211396	0.0958471					YGNS*LTIVYRKYPTLRPN*AA	99	0.0161903	0.787657
												YIRY	2	0.00211396	0.0958471					YTTCDELTQSIGRHSGPEE*AA	99	0.0161903	0.787657
												YMHTEYLPKKKKDTTRS**AA	2	0.00211396	0.0958471					YHKAWPTANAGKSTTNSEQ*AA	99	0.0161903	0.787657
												IPRSTTSKTT	2	0.00211396	0.0958471					YLINSEDSTQQARTIEQTR*AA	99	0.0161903	0.787657
												YYSLDLFITPVYL*QT*NFKQ	2	0.00211396	0.0958471					YITKLHS*QEYERALQ**T*AA	99	0.0161903	0.787657
												LH	2	0.00211396	0.0958471					YPVRDIH*QAYKPRYSDSI*AA	99	0.0161903	0.787657
												FTSN	2	0.00211396	0.0958471					YARHERMNH*IAARLKKHS*AA	99	0.0161903	0.787657
												YMGT	2	0.00211396	0.0958471					YKL*QERTNCATNIQKEHP*AA	99	0.0161903	0.787657
												YHQRTATFLTRGIKSTYCMLSS	2	0.00211396	0.0958471					YTISDKCQLATIEQYTA***AA	99	0.0161903	0.787657
												YSFP	2	0.00211396	0.0958471					YHWRAQHGHTNKIIRQETTKSS	99	0.0161903	0.787657
												YQTLCFENLFRHQLIRPEAKQ	2	0.00211396	0.0958471					YKIMKRIVGNIKWFKDVQT*AA	99	0.0161903	0.787657
												YR*CTF	2	0.00211396	0.0958471					YTHNTRTGEI*SPGRFA*A*AA	99	0.0161903	0.787657
												YHDFPETKRPYFL	2	0.00211396	0.0958471					DRTGYSVYAASRPRRWIPK*AA	99	0.0161903	0.787657
												YTQHIINFPKLL*NHFRNLKQH	2	0.00211396	0.0958471					YSV*QKEQFCM*RTKLR*S*AA	99	0.0161903	0.787657
												YTSPSHIFQWSSYHH*STIKQ	2	0.00211396	0.0958471					YLATDNIPHYVYLTA	99	0.0161903	0.787657
												YVYRRLCLTLFEFKIKFPV*AA	2	0.00211396	0.0958471					YSGLEDVKSQKSKNACDLS*AA	99	0.0161903	0.787657
												YGLNRIDANSI*LYAC	2	0.00211396	0.0958471					YNSAHSRRSIRERYQQHYE*AA	99	0.0161903	0.787657
												VPY	2	0.00211396	0.0958471					YLSEALDPLPEDRPNMNVS*AA	99	0.0161903	0.787657
												YS*KGTSWKNPTSHFPLALLSS	2	0.00211396	0.0958471					YPSLKYQNNERPFAQTSHH*AA	99	0.0161903	0.787657
												YPIVLAT	2	0.00211396	0.0958471					YRADIGTRDNIRRNR*CKE*AA	99	0.0161903	0.787657
												YLVLRSIQV	2	0.00211396	0.0958471					YKESTEDEKALSLREETFA*AA	99	0.0161903	0.787657
												YSFS	2	0.00211396	0.0958471					YASSNHFIQEFYLIQYQRV*AA	99	0.0161903	0.787657
												LLNLVRTLYL*IFSLTSLTE	2	0.00211396	0.0958471					YY*SSVMRRQMDYPLTTVK*AA	99	0.0161903	0.787657
												YLLDVQPE	2	0.00211396	0.0958471					YAHAIKQRWARPQEGRHRK*AA	99	0.0161903	0.787657
												*LKRNSYTITHETHTTW	2	0.00211396	0.0958471					YLRQQTKKSTRNS*PSSPY*AA	99	0.0161903	0.787657
												YNKKESKSNPKC*ITN*AKV*AA	2	0.00211396	0.0958471					YKKQSTNPQYFINARVIPR*AA	99	0.0161903	0.787657
												YSPLVP	2	0.00211396	0.0958471					YLT*LAYI*LQVNHPAKHS*AA	99	0.0161903	0.787657
												YPNS	2	0.00211396	0.0958471					YVTRIVDSYTLSGDVIT*H*AA	99	0.0161903	0.787657
												YPAKP*QVHEPFP*	2	0.00211396	0.0958471					YSNSLSS*LQQRR*ALHR**AA	99	0.0161903	0.787657
												YFISQIS	2	0.00211396	0.0958471					YRKAKIERAHVSSVSSRAN*AA	99	0.0161903	0.787657
												YVQQT	2	0.00211396	0.0958471					YNSLCAYL*LPPDRI*NMI*EQ	99	0.0161903	0.787657
												YST*NPTTASF*SDEIQKPLSS	2	0.00211396	0.0958471					YRGPIAQVTQTHRGTSTSK*AA	99	0.0161903	0.787657
												*RHEQKKTIDKYYRHFVHGISS	2	0.00211396	0.0958471					YYPQGWRNLQESERHQLT*QQ	99	0.0161903	0.787657
												DT	2	0.00211396	0.0958471					YQRPTGSMIEKPSLDQT***AA	99	0.0161903	0.787657
												YFQ	2	0.00211396	0.0958471					YFTFAITKEEMSEQQTCTT*AA	99	0.0161903	0.787657
												YCHVPN*LDTE	2	0.00211396	0.0958471					Y*APAQVI*GQCMISPPRP*AA	99	0.0161903	0.787657
												YINAEQLNR*ITPPAVN	2	0.00211396	0.0958471					YCTSAHIPKAACCVKHARI*AA	99	0.0161903	0.787657
												LPGRQVSFISDKHFNWKYILSS	2	0.00211396	0.0958471					YRPEGKG*QIPAPQT*TRN*AA	99	0.0161903	0.787657
												YDHEQRNNRQILPPLCARHKQH	2	0.00211396	0.0958471					Y*TVGRNFKIH*ETLSHYS*AA	99	0.0161903	0.787657
												YE*NPRLY	2	0.00211396	0.0958471					YAE*YNIKGK*TPATRRKL*AA	99	0.0161903	0.787657
												YLFPQFPLPLFSPVPIMKIKQ	2	0.00211396	0.0958471					YLRATRWIQIQLRWTVSPC*AA	98	0.0160267	0.779701
												YCNYQIIKYIKLVEHTVYS*AA	2	0.00211396	0.0958471					YR*PQLKSNEYRGHDWSTS*AA	98	0.0160267	0.779701
												YPDRALH	2	0.00211396	0.0958471					YPSSLSAVAIESSAYPITG*AA	98	0.0160267	0.779701
												YPPHTN	2	0.00211396	0.0958471					Y*CRSKRDPNTSLVDETQA*AA	98	0.0160267	0.779701
												YIND*VVH	2	0.00211396	0.0958471					YSRMRLTDAGYFYPPYPPQ*AA	98	0.0160267	0.779701
												YLSQRVTQTGNRTTPD	2	0.00211396	0.0958471					YIQVDPRKPASI*NGKTH*SS	98	0.0160267	0.779701
												GP	2	0.00211396	0.0958471					YHNP*ITRKTSSRLNKLRS*QQ	98	0.0160267	0.779701
												YNYHTSEKTYKVQY*CVHIFKQH	2	0.00211396	0.0958471					YNIQVF*TDDSTHYSACFQ*AA	98	0.0160267	0.779701
												YESQYLI*HYKQHKPNYKTLSS	1	0.00105698	0.0479236					YSLRSETHKMRAIFTKIRN*AA	98	0.0160267	0.779701
												YPAKP*QCSRTFP*	1	0.00105698	0.0479236					YQLNSPYLHNLWRQHSTKH*AA	98	0.0160267	0.779701
												YTIPPLNRECSVFLSNSLS*A	1	0.00105698	0.0479236					YATSITQVIKATVF*AEDR*AA	98	0.0160267	0.779701
												YISYVPVSEKSSSPIIIVSKQH	1	0.00105698	0.0479236					YKCYRGSYGLSLLVTRNRA*AA	98	0.0160267	0.779701
												YTTWPGRPPA	1	0.00105698	0.0479236					YDKRRNSHNP*LRKTLHRG*AA	98	0.0160267	0.779701
												YVYRRLCLTYLSFKIKFPV*AA	1	0.00105698	0.0479236					YRRCKIGKGPNSNGRVRAQ*AAV	98	0.0160267	0.779701
												YGGTRLHRIYRILQY	1	0.00105698	0.0479236					YAELITYSTTLSS*T*NQI*AA	98	0.0160267	0.779701
												YTLL	1	0.00105698	0.0479236					YYAALNCPIIQRSEAHDFS*AA	98	0.0160267	0.779701
												YST*NPTTADFLISEIQKPLSS	1	0.00105698	0.0479236					YLSSCAILPTLNLSNLDTA*AA	98	0.0160267	0.779701
												LS	1	0.00105698	0.0479236					YGLVELDKSVSFHTKHNKM*AA	98	0.0160267	0.779701
												YIRGDIMTTCN	1	0.00105698	0.0479236					YWATDTDQATYT*EKY*NGKQQ	98	0.0160267	0.779701
												YLDPQVNTLNSHFGNRGTQ*AA	1	0.00105698	0.0479236					YLK*LGS*QRVVRTRSKYV*AA	98	0.0160267	0.779701
												EDS	1	0.00105698	0.0479236					YSQ*PREVPNSPARGVSPP*AA	98	0.0160267	0.779701
												YPSTLFPLSQYIVVHWAGISS	1	0.00105698	0.0479236					YEHP*LRTVGLERVRTQST*AA	98	0.0160267	0.779701
												IHILTPE	1	0.00105698	0.0479236					YHPENRDIAFVLTCTTNWT*AA	98	0.0160267	0.779701
												YQKLD	1	0.00105698	0.0479236					YQVNIDLARGLNEPADYS**AA	98	0.0160267	0.779701
												IPRSTTIKNH	1	0.00105698	0.0479236					YRKSNRNPLLNPRLRTKISSS	98	0.0160267	0.779701
												YQIENHTTTN	1	0.00105698	0.0479236					YLPKSGHAVCIIVQVGEST*AA	98	0.0160267	0.779701
												YS*TF*RIQNHISFRHSFQLSS	1	0.00105698	0.0479236					YKNF*RTKRR*VS*HRR*P*AA	98	0.0160267	0.779701
												YTSIKIPTEISNIIFPPN	1	0.00105698	0.0479236					YVQKNTSALNKPKFPKGTV*AA	98	0.0160267	0.779701
												YVNRAST	1	0.00105698	0.0479236					YI*PKIPLGKVHGIKAASL*AA	98	0.0160267	0.779701
												YPKQISLNLEDCRYTQSRKISSH	1	0.00105698	0.0479236					YEA*NVRVLHRTPH*TNLA*AA	98	0.0160267	0.779701
												YVHKMPYHLEILSTSNKTLISS	1	0.00105698	0.0479236					YDP*RKIKRTTD*RYKSVS*QQ	98	0.0160267	0.779701
												IP*LTKVLSHLLH	1	0.00105698	0.0479236					YNDRSNHTLSAYREKRKE**AA	97	0.0158632	0.771745
												YHDVARSVPHPA	1	0.00105698	0.0479236					YS*IPANWQHR*APEIGLTKQQ	97	0.0158632	0.771745
												YH*LLKEKIEYTDSDLYGPAR	1	0.00105698	0.0479236					YTHRENHTCNTIDKTVALY*AA	97	0.0158632	0.771745
												YNPIN*HQSA	1	0.00105698	0.0479236					YTTSY*LTGRFSREIIGGV*AA	97	0.0158632	0.771745
												YINIKSP	1	0.00105698	0.0479236					YSIRWQDTPQ*DASIQTRK*AA	97	0.0158632	0.771745
												YLDPQVNTLNNHFGNRGTQ*AC	1	0.00105698	0.0479236					YSPSC*TQRGPCSTCKRKE*AA	97	0.0158632	0.771745
												LR**GEP	1	0.00105698	0.0479236					YR*TTQTRLLKY*GSLVLT*AA	97	0.0158632	0.771745
												YLA*SLHYKPKPPSIQ	1	0.00105698	0.0479236					YYTRD*SYKSYRTHIRNHK*AA	97	0.0158632	0.771745
												SRVRRPKRQALI*APSETTKH	1	0.00105698	0.0479236					YQDQTLRLSACKNETSDGN*AA	97	0.0158632	0.771745
												LLLATTFTTWS	1	0.00105698	0.0479236					YPTHKRSTKRPLKTYIS*VSSS	97	0.0158632	0.771745
												YTY*YIHIPRFRQHIKHVS*AA	1	0.00105698	0.0479236					YRQAKLALQISKRQDTNIE*AA	97	0.0158632	0.771745
												YCNYQNHKIHKNSLNILFIPKQH	1	0.00105698	0.0479236					YGDQHYKSIDGRRRNSAIT*AA	97	0.0158632	0.771745
												YK*YSPPQQSY*HST*NNPR*AA	1	0.00105698	0.0479236					YN*VQ*QIIGKTQLELKHL*AA	97	0.0158632	0.771745
												YNKQKCSYTQ	1	0.00105698	0.0479236					YESRITRQTPNTNFQRRAD*AA	97	0.0158632	0.771745
												YEIH*HEPTHKKHDRTKKY*	1	0.00105698	0.0479236					YQSKVKSKAARKKLRYLGH*AA	97	0.0158632	0.771745
												YKVVKT*YTHPITASHYSSKQ	1	0.00105698	0.0479236					YMKHKMMAT*LVY*DYQAL*AA	97	0.0158632	0.771745
												YHGRLLRHPLYYHPSIHWTLSS	1	0.00105698	0.0479236					YRQKPALLIPSQRMRSFSN*AA	97	0.0158632	0.771745
												YRTCGHPNKNQRSFM*PV	1	0.00105698	0.0479236					YHYIQGLEEENH*RTLKID*AA	97	0.0158632	0.771745
												LLLRRRGISRERE	1	0.00105698	0.0479236					YMALVSPPNRLKIMLISSS	97	0.0158632	0.771745
												NAL	1	0.00105698	0.0479236					YRLSNPMPKIYPTRSG*SD*AA	97	0.0158632	0.771745
												LHFTIRSRCLEFILYQT*TLKS	1	0.00105698	0.0479236					YHRIVGTFWTDYTAVYCGI*AA	97	0.0158632	0.771745
												YIPNDLS	1	0.00105698	0.0479236					YARQGQGKPLVKVKFKGLW*AA	97	0.0158632	0.771745
												YIYLSTRPRTEYGDVHRA*	1	0.00105698	0.0479236					YRKRAKHSGNHR*NC*RPA*AA	97	0.0158632	0.771745
												YPKNSYKKLNAHYNNNVMGIKQH	1	0.00105698	0.0479236					YRKANKRYLITKKPTKKSNKQQ	97	0.0158632	0.771745
												LPEDRFH	1	0.00105698	0.0479236					YRYHTHHTPYPKAVTFLCL*AA	97	0.0158632	0.771745
												YPSSRRRAMIEPTIH*YEKLSS	1	0.00105698	0.0479236					YGRDRNYRTNNPYTAPPVA*AA	97	0.0158632	0.771745
												YINAER*TDKSRRQPV	1	0.00105698	0.0479236					YQCD*CM*I*TYKIKNNIQ*AA	97	0.0158632	0.771745
												YHIVGQLS*EYVVLLIPRTDKQH	1	0.00105698	0.0479236					YPKHIHPIYTKT**SAEQ**AA	97	0.0158632	0.771745
												YQTSLKTKRPYFL	1	0.00105698	0.0479236					YTYA*TNLGTNP*TLH*QTKQQ	97	0.0158632	0.771745
												YKRDNAYRQYKVSGTS	1	0.00105698	0.0479236					YPMPWNLGPCNGTNHSSAN*AA	97	0.0158632	0.771745
												VTR*KFMN	1	0.00105698	0.0479236					Y*GWNPQLK*MTQEHRSTG*AA	97	0.0158632	0.771745
												YATGIILF	1	0.00105698	0.0479236					YRLVEIRDLQARGLDKTTV*AA	97	0.0158632	0.771745
												IHPTHNKLS*NYSKIILEILSS	1	0.00105698	0.0479236					YDPEAKKSDPQVPQLAYRW*AA	97	0.0158632	0.771745
												LPRRSY	1	0.00105698	0.0479236					YDVPEVKQKSDRIVEM*KSKQQ	97	0.0158632	0.771745
												YISRI*IELNQKTH	1	0.00105698	0.0479236					YNIL*PM*WS*SVNNRHRD*AA	97	0.0158632	0.771745
												YRYIISSRTLNLIHVHALSQ*A	1	0.00105698	0.0479236					YNSHHPALQQTIAEDHRKY*AA	97	0.0158632	0.771745
												YLQDHIGRTKSRPYEMSVDKQH	1	0.00105698	0.0479236					Y*KRVLLRHKETIERS*YL*AA	97	0.0158632	0.771745
												STT*ITLGIHY*F	1	0.00105698	0.0479236					YGSRASTYFPPNSIST*LI*AA	97	0.0158632	0.771745
												IPPN	1	0.00105698	0.0479236					YSDHPLVRPPHITTEKTTS*AA	97	0.0158632	0.771745
												SPHP	1	0.00105698	0.0479236					YRAL*SSIKEPCQKIITVISSS	97	0.0158632	0.771745
												ILIH*DLFYHTDVPITNLKL*AS	1	0.00105698	0.0479236					YIGDS*GTKDAKTLTEGPK*AA	96	0.0156997	0.763789
												*PRYDNLKTT	1	0.00105698	0.0479236					YSHQCEIKLRYATGSQQ	96	0.0156997	0.763789
												YNKREAKATPNAELPTELKV*AS	1	0.00105698	0.0479236					YIH*ATTQTVLASTTEGQQ*AA	96	0.0156997	0.763789
												YEAKKR*PQ	1	0.00105698	0.0479236					YRQGIRRAHLVTI*IGLGI*AA	96	0.0156997	0.763789
												YRIILTMTLCPEHLDNKT*LS	1	0.00105698	0.0479236					YPPSMSKAKRLDTPPRTRG*AA	96	0.0156997	0.763789
												YAIPEFRNSKR	1	0.00105698	0.0479236					YAMTRTSPSAINNNSHVVQ*AA	96	0.0156997	0.763789
												YRC*STYKNNSAIRFQVLDVSS	1	0.00105698	0.0479236					YNWTNVRIDK*TREYRR*D*AA	96	0.0156997	0.763789
												YCHDTN*LDTN	1	0.00105698	0.0479236					YNVYTS*VGRLLTHFKPRV*AA	96	0.0156997	0.763789
												YN*SERSVNSVPPSHQH	1	0.00105698	0.0479236					YGNAHSSTNNLQTSGLI*I*AA	96	0.0156997	0.763789
												VRSKGQ	1	0.00105698	0.0479236					YSRFQ*SNTFRLRFVTCLQ*AA	96	0.0156997	0.763789
												GI	1	0.00105698	0.0479236					YSHTVYPVHP*GRCNWPSS*AA	96	0.0156997	0.763789
												YPRCRRPKRQALI*APSETTKH	1	0.00105698	0.0479236					YDRT*HLLEGRQTPAPFAP*AA	96	0.0156997	0.763789
												YTRDSECIAL*STKYTQIPISS	1	0.00105698	0.0479236					YTRVRLERKYRFPTSPDHR*AA	96	0.0156997	0.763789
												YLPSLVRTPVFFHISAQPIISS	1	0.00105698	0.0479236					YN*APKQYAKSI*RNTLSL*AA	96	0.0156997	0.763789
												VPKQPGYRTY*TILSHRIALN*AA	1	0.00105698	0.0479236					YTSAKR*IVKCEGPRLRIS*AA	96	0.0156997	0.763789
												YN*SERSVNSVPHRINI	1	0.00105698	0.0479236					YNQPITG*S*KIIVSENRI*AA	96	0.0156997	0.763789
												YGLTPLRLRTPKITHIKLI*AA	1	0.00105698	0.0479236					YTYELHTNGIMK*IHTFSE*AA	96	0.0156997	0.763789
												YHTDATAIDHEDH**PSHDKQH	1	0.00105698	0.0479236					YNRRLT*KQLTTELCKHEFKQQ	96	0.0156997	0.763789
												Y*YRLPKNSSEIDLLYNLLSKQ	1	0.00105698	0.0479236					YRNTLRQVSIEPLKHVPL**AA	96	0.0156997	0.763789
												YNRS	1	0.00105698	0.0479236					YAQMTFLAKP*NTSQLGKR*AA	96	0.0156997	0.763789
												YLP*LTIETLPINLA	1	0.00105698	0.0479236					YVQP*LCQPFSERKSNM*T*AA	96	0.0156997	0.763789
												YSHRESQQHKHLSHVY*TLSKQH	1	0.00105698	0.0479236					YNELLA*QWPS*LISRSQS*AA	96	0.0156997	0.763789
												YRLLKTMLVITYNLSPPTLYKQ	1	0.00105698	0.0479236					YRIAHG*KQSQSQPRDEI**AA	96	0.0156997	0.763789
												YY*LAQFRNSN	1	0.00105698	0.0479236					YRAYRCGGKYENERLSQHK*AA	96	0.0156997	0.763789
												YHYIKLCIPNSCNPLELIILS	1	0.00105698	0.0479236					YSD*HN*ANPRFPNSESRG*AA	96	0.0156997	0.763789
												YYNSPQKTKYNLF*TTNRYLKQ	1	0.00105698	0.0479236					YQQ*R*MVGVCPAWANRSS*AA	96	0.0156997	0.763789
												YTYRRPDRPPS	1	0.00105698	0.0479236					YPIIDRVRELQQSLIVARR*AA	96	0.0156997	0.763789
												YQHETLPFVSNVLPR**FP	1	0.00105698	0.0479236					YLVERKCAPH*INFEKRAC*AA	96	0.0156997	0.763789
												YSTINI*LTTHISSKQLQSISS	1	0.00105698	0.0479236					Y*QDEANANVEWTGFWTQI*AA	96	0.0156997	0.763789
												YRPVYVKY*AHPS*RYHGG*ADD	1	0.00105698	0.0479236					YANHECKIVNKHRGQPDVE*AA	96	0.0156997	0.763789
												YAHVAHKDFR	1	0.00105698	0.0479236					YQQTVNRQSGGGHYESALT*AA	96	0.0156997	0.763789
												MT	1	0.00105698	0.0479236					YPNKR*LMHKHEAQYPREI*EQ	95	0.0155361	0.755833
												YEMRSMFFP	1	0.00105698	0.0479236					YTHKGARPKNLLRTLRVHY*AA	95	0.0155361	0.755833
												YHDTP*A*S	1	0.00105698	0.0479236					YELGHAMQEEQTPRHEASRSSS	95	0.0155361	0.755833
												YLSVCTQILNYYTLANHGKTKHA	1	0.00105698	0.0479236					YHYRRSSYSNHTSSTTPRT*AA	95	0.0155361	0.755833
												YGIGTCLHISLYNAVLKMLSS	1	0.00105698	0.0479236					YQATITKET*KMARLLFPN*AA	95	0.0155361	0.755833
												YTQRHE	1	0.00105698	0.0479236					YPFCPICAVEQGTMKQLPL*AA	95	0.0155361	0.755833
												YSNVLMYKYL*THTYEKRVSS	1	0.00105698	0.0479236					YK*R*T*KPPLQRPVPMCT*AA	95	0.0155361	0.755833
												LK	1	0.00105698	0.0479236					Y*EV*RDGYYLHHPQAKPH*AA	95	0.0155361	0.755833
												YRYTDDLRPNFKTQHKQK	1	0.00105698	0.0479236					YETLTGKRAIPIKLTR*QG*AA	95	0.0155361	0.755833
												FTFA	1	0.00105698	0.0479236					YL*ASK*KNNHKRARPCI**AA	95	0.0155361	0.755833
												YP*EDSQTKRNTT	1	0.00105698	0.0479236					YTDDVLSP*DDT*STVAQ**AA	95	0.0155361	0.755833
												YPKIDS	1	0.00105698	0.0479236					YP*GPRNR*SIPTY*SVDG*AA	95	0.0155361	0.755833
												YNYHNF*KHIKYNINAFIF*AA	1	0.00105698	0.0479236					YPHKS*TLTNTR**KLRPP*AA	95	0.0155361	0.755833
												YTYNS*HVTYTAYR*AVSLLSS	1	0.00105698	0.0479236					YPEKIAAKPKLERGA*RTT*AA	95	0.0155361	0.755833
												YP*QQNP*SNTH	1	0.00105698	0.0479236					YSHDTSFEWPSP*KRKQPP*AA	95	0.0155361	0.755833
												*HFTIRSRCLSSYYIRHKPLRA	1	0.00105698	0.0479236					YKKARGAGHGGPEWNVATS*AA	95	0.0155361	0.755833
												YQLWRKIAQHGSNSYLPYATISS	1	0.00105698	0.0479236					F*LERRRSMPYD*QETAKR*AA	95	0.0155361	0.755833
												Y*LKALNSQISTYCHCSIFKQP	1	0.00105698	0.0479236					YASNMTANRY*NIKKSIDN*AA	95	0.0155361	0.755833
												YNPIN*TPS	1	0.00105698	0.0479236					YMMEVHTRQYLRKSRDPNE*AA	95	0.0155361	0.755833
												**NMSTNI*T*TMTS*AA	1	0.00105698	0.0479236					YTPTRPNPEGVRQSIIVVF*AA	95	0.0155361	0.755833
												YIIIKTNCLLF	1	0.00105698	0.0479236					YFRPYRWILQVKHVVPKII*QQ	95	0.0155361	0.755833
												YIPNTLA	1	0.00105698	0.0479236					YKLRSRRPLDIHSRVLK*S*AA	95	0.0155361	0.755833
												YRIDRLERIPND	1	0.00105698	0.0479236					YV*SNRPMSKTHPGLSPRL*AA	95	0.0155361	0.755833
												YF*KNT*DETIFINTH*QT*VA	1	0.00105698	0.0479236					YG*PRVGRKWKNLEGATGQ*AA	95	0.0155361	0.755833
												YLGNIGNNVH	1	0.00105698	0.0479236					YKRVLTTPSHGRRYEFRGP*AA	95	0.0155361	0.755833
												YRIITCNDSLP*AS*Q*NLIKP	1	0.00105698	0.0479236					YKKITKAHPTIRSNVEDLI*AA	95	0.0155361	0.755833
												YVIS*LFHHRTVSVMIH*TVSS	1	0.00105698	0.0479236					YT**GSTQGRKNIPSHCVK*AA	95	0.0155361	0.755833
												YDNPSYSPSTFN*IYNTRSK	1	0.00105698	0.0479236					YRSWHHLPDKNYCATVSKQ*AA	95	0.0155361	0.755833
												IQSRK*VDASNLYQKAM	1	0.00105698	0.0479236					QNKLRTYTNKIMTSLRVSISSS	95	0.0155361	0.755833
												YHYIKLCIPNSCKPVGIDHLKQ	1	0.00105698	0.0479236					YPTSDLNGS*STIYW*KKP*AA	95	0.0155361	0.755833
												YAHVAHKGLD	1	0.00105698	0.0479236					YGVVTGDN*PSRLNKPSIR*AA	95	0.0155361	0.755833
												YRFAVQSFSTSIFVLNRVYLS	1	0.00105698	0.0479236					YRHKIVNQAIICKRD*RII*AA	95	0.0155361	0.755833
												YKTDNAYRQYKVSGTS	1	0.00105698	0.0479236					YQGRRFSNNVYVSHAQPEL*AA	95	0.0155361	0.755833
												YRA	1	0.00105698	0.0479236					YIYSHQL*S*AKDTELRKP*AA	95	0.0155361	0.755833
												YIPNDPL	1	0.00105698	0.0479236					YKM*L*DLKYNMRSAPSS	95	0.0155361	0.755833
												LLLKKKGYLSRKEQ	1	0.00105698	0.0479236					YRKAHSLLHLCNARSTQIK*AA	95	0.0155361	0.755833
												YRIILQ*LFALTTS*Q*NLD*A	1	0.00105698	0.0479236					YQTYPKGRGFI*E*PSESY*AA	95	0.0155361	0.755833
												SNNGLLFINTTIASIAAKEEGVSLEKERLDIHDSRWPR*IPWHRPQGNE*AA	1	0.00105698	0.0479236					YSVATRSAPHRRGKSLGAS*AA	95	0.0155361	0.755833
												Y*NLIGARYRIWLRMDVELSS	1	0.00105698	0.0479236					YWLRTLTQ**RGRYHRVTYKQQ	95	0.0155361	0.755833
												*MKYVDNI*T*TMTAKQH	1	0.00105698	0.0479236					YRNDG*VKTYMRVKQQAMS*AA	95	0.0155361	0.755833
												YRLINHIARCETTTIHVKTKQP	1	0.00105698	0.0479236					YTQSYGRGGGQE*SII*SNKQQ	95	0.0155361	0.755833
												YPEKV*KSPQDTLTWHC*HKHA	1	0.00105698	0.0479236					YVDMSRDSTGPLLMLTESP*AA	95	0.0155361	0.755833
												YGPELTHIKLVQLLQMPKY*AA	1	0.00105698	0.0479236					DQKRIRTNKGFLH*GNQEP*AA	95	0.0155361	0.755833
												YILVIAK*IYLRNSKQHHFLSS	1	0.00105698	0.0479236					YTSLLRRDRT*KGER***H*AA	95	0.0155361	0.755833
												YH*FQTGL*PYLLIDQ	1	0.00105698	0.0479236					YKKY*AMHYNETHNSPSPE*AA	95	0.0155361	0.755833
												YYGHP	1	0.00105698	0.0479236					YEFSGRAGGSVR*SQRNLRKQQ	95	0.0155361	0.755833
												HNKQKCSYT	1	0.00105698	0.0479236					YSLPATQAEMIRTRDHN*Q*AA	95	0.0155361	0.755833
												YSA	1	0.00105698	0.0479236					YGQWVTEHI*SHTLSFQQR*AA	94	0.0153726	0.747876
												YLLPTIPSPIV*PGPYYENLSS	1	0.00105698	0.0479236					YTLERNKYDSQTLFNNEQI*AA	94	0.0153726	0.747876
												YGSKPNRWRIQFNYTLA	1	0.00105698	0.0479236					YQEI*IGDQTRPEIRRTPG*AA	94	0.0153726	0.747876
												YYNSPQN*VQSFLDQQIDTLSS	1	0.00105698	0.0479236					MRSTLTKEAVFWT*AQM*AA	94	0.0153726	0.747876
												YENADVFPQ	1	0.00105698	0.0479236					YTLSIETICI*RVVLEFLE*AA	94	0.0153726	0.747876
												YDPP*RPSTRPQNVNETKYVSS	1	0.00105698	0.0479236					Y*GITERLT*KLVVSHPSI*EQ	94	0.0153726	0.747876
												YSSISPV	1	0.00105698	0.0479236					Y*TTDFGFTLGTKPIPAPA*AA	94	0.0153726	0.747876
												YVPYASQTYIILILRIVN	1	0.00105698	0.0479236					YPESVSRRQSRPPN*EHKS*AA	94	0.0153726	0.747876
												YSKFLSPKS*PKTQLHT*NVKQ	1	0.00105698	0.0479236					YNSQKTLSPQYIPTSETQVTA	94	0.0153726	0.747876
												YHGRLLRHPYTITLPYTDSKQH	1	0.00105698	0.0479236					YTGI*R*QRIKTVIRKSPG*ASS	94	0.0153726	0.747876
												YTPSSVNSIIPDHN	1	0.00105698	0.0479236					YPGGLRFYSKTDSDPGWL**AA	94	0.0153726	0.747876
												YSRQVYIYIVSLFRPYGRP*AA	1	0.00105698	0.0479236					YHQYLATHGNLPNQDWTQI*AA	94	0.0153726	0.747876
												YRNQYCNELFALSILTIKPLIK	1	0.00105698	0.0479236					YTSGHTLKSQSALQGNDAI*AA	94	0.0153726	0.747876
												YVIS*LFHHRTVSVMIHKP*AT	1	0.00105698	0.0479236					YKEDNPEPI*KTHTQDAI**AA	94	0.0153726	0.747876
												YPHLKVRKSERYSPTKSRKRTKQH	1	0.00105698	0.0479236					YTRTIKTPTNRLAGAIYFF*AA	94	0.0153726	0.747876
												YIHR*RQLLLIHILD	1	0.00105698	0.0479236					Y*KNTGKKQITLC*FS*GH*AA	94	0.0153726	0.747876
												IRHKNNTKYIFTAYKPKDLTKQH	1	0.00105698	0.0479236					YWNISTKPKGRK*QT**PA*AA	94	0.0153726	0.747876
												IQHTALICTHNCPLTSLSTVSS	1	0.00105698	0.0479236					YYIGNESTCYSMKSPIKQS*AA	94	0.0153726	0.747876
												YCNYQIINT*NDQLNILFIPKPA	1	0.00105698	0.0479236					YMIVPPRMGTTTNKVPDKM*AA	94	0.0153726	0.747876
												YTNNST	1	0.00105698	0.0479236					YKKLLLVNNPCRRFAADKS*AA	94	0.0153726	0.747876
												YQI*FKYGIVTAH*QRM	1	0.00105698	0.0479236					YTRDRT*AKKSNHLDSIVS*AA	94	0.0153726	0.747876
												AT	1	0.00105698	0.0479236					YSDKGREILQNLPPAWMIK*AA	94	0.0153726	0.747876
												YVNKVCAATSGHLQKRSSE*AA	1	0.00105698	0.0479236					YRSKA*TGI*FHPNSHQIA*AA	94	0.0153726	0.747876
												YPPKIMLPE*NNNNRLSE	1	0.00105698	0.0479236					Y*PTAGTDVPSPSSTTSGW*AA	94	0.0153726	0.747876
												YQKATFYCH	1	0.00105698	0.0479236					YKILATRMIKANDGFIYRP*AA	94	0.0153726	0.747876
												Y*PSSGT*NSLQLTQATRSISS	1	0.00105698	0.0479236					YHLKQAPIGIAKISCVEWV*AA	94	0.0153726	0.747876
												YRKATFYCPT	1	0.00105698	0.0479236					YACATSMSRQ*RVSKTCTF*AA	94	0.0153726	0.747876
												YRCHSS	1	0.00105698	0.0479236					YTDLNKSVLNTQIPQNYRT*AA	94	0.0153726	0.747876
												YKQLISFTLNK*MLTPT*P*ASH	1	0.00105698	0.0479236					Y**KKIGCHQENLNAELSI*AA	94	0.0153726	0.747876
												YKPNPSHINIVP	1	0.00105698	0.0479236					SPRCGTHGLKSRSKKVSGLSSS	94	0.0153726	0.747876
												YTY*YIH*TLQSLPAY*TDLS	1	0.00105698	0.0479236					YRKAIALELKDVRTYH*TI*AA	94	0.0153726	0.747876
												RTGPELTHIKLVNSYRCLKY*AA	1	0.00105698	0.0479236					YLT*VKSS*FTLTKSNITT*AA	94	0.0153726	0.747876
												LRV*TE*MRIQFNYTLA	1	0.00105698	0.0479236					YLSLCKDSQKTRTTLSNYN*AA	94	0.0153726	0.747876
												YCCVVRQDFDMLLV*IQTH*AS	1	0.00105698	0.0479236					YTQKTKLNERN*HINNMKR*AA	93	0.0152091	0.73992
												YPIL*HHHP	1	0.00105698	0.0479236					YCWTHCKDTSSCLLVTMSP*AA	93	0.0152091	0.73992
												YVLPPTLPNLFEFKIKFPRISRP	1	0.00105698	0.0479236					YRSLENNGHDQ*SIHNKSL*AA	93	0.0152091	0.73992
												YHIA	1	0.00105698	0.0479236					YTAKPTTGCTQSIKAQRRR*AA	93	0.0152091	0.73992
												YKLIRPILIFVP	1	0.00105698	0.0479236					YLVVEQSNYSTPAEHKQKY*AA	93	0.0152091	0.73992
												IHHFSSIIKD	1	0.00105698	0.0479236					YFHLHKWIYQLHERSSQV*ISSS	93	0.0152091	0.73992
												YYTYDTQYQIGQYPIP*PRR*AA	1	0.00105698	0.0479236					YSISTVSPVSLKTPTGSTD*AA	93	0.0152091	0.73992
												YGPQEITGTE*YQPLQFE	1	0.00105698	0.0479236					YILLLPLTLPERATSLL*A*QQ	93	0.0152091	0.73992
												YV*TVMSIGNSSPDT	1	0.00105698	0.0479236					YEPHIRCRLWRTVESPSIY*AA	93	0.0152091	0.73992
												YHKAVS*LFFPN	1	0.00105698	0.0479236					YL*CIAARDEQFVKRY*YF*QQ	93	0.0152091	0.73992
												Y*LVQAT*NSLQLTQATRSISS	1	0.00105698	0.0479236					YAIDLSSAISRSQ*LHPQN*AA	93	0.0152091	0.73992
												YSTIISSSPTHISYQTNYKV*AA	1	0.00105698	0.0479236					YSNRDDQRY*ERYKTTYIL*AA	93	0.0152091	0.73992
												YRSPTAT*D*YSHIKHATA	1	0.00105698	0.0479236					YFVCDRPLVAPLRTIRARR*AA	93	0.0152091	0.73992
												YVIQI	1	0.00105698	0.0479236					YCLMRPTTQ*TQPITLPVD*AA	93	0.0152091	0.73992
												YFCATK*IRAPHSIHSP*WLSS	1	0.00105698	0.0479236					YLSD*HGTILTRLHTSRTR*AA	93	0.0152091	0.73992
												YPIVSLH	1	0.00105698	0.0479236					YIRMANSYITCP*ESDPRL*AA	93	0.0152091	0.73992
												YQLQRPFIIILLNNSNLFVVVSSH	1	0.00105698	0.0479236					YDAGIKFKANPKESGAASL*AA	93	0.0152091	0.73992
												YVNKVCAATSGHLQKRVANSS	1	0.00105698	0.0479236					YCSTT*T*TESKPTTIFPI*AA	93	0.0152091	0.73992
												AP	1	0.00105698	0.0479236					YRRRALKTESNGAVRRPKP*AA	93	0.0152091	0.73992
												*PITTTRILKNWTMQMTTNISS	1	0.00105698	0.0479236					YIREPFNLKVTGNILKRRK*AA	93	0.0152091	0.73992
												*QTTNFLHT**MNAYPNVTLSS	1	0.00105698	0.0479236					YYRRHNYQSRPWNERRALR*AA	93	0.0152091	0.73992
												YSHRDHNSTNDLSHVVLTLV*AA	1	0.00105698	0.0479236					YYGQ*YRLAKRTPISCSGD*AA	93	0.0152091	0.73992
												LLNLKPYNRKFLISEIQKPLSS	1	0.00105698	0.0479236					YQLDRPSTSRCTDRKSRYN*AA	93	0.0152091	0.73992
												Y*NLIGARYRIWLKKDGRIKQ	1	0.00105698	0.0479236					YVEAFEGKLSIRSIPTREP*AA	93	0.0152091	0.73992
												LPRFLFFTQLTLNPINLKSFKQH	1	0.00105698	0.0479236					Y*SKEEQRR*G*T*SKEIT*AA	93	0.0152091	0.73992
												*LYNLGPI	1	0.00105698	0.0479236					YLTRKERSDDAPLPGRSSK*AA	93	0.0152091	0.73992
												YSTIISSSPRTYLPNNLQSISS	1	0.00105698	0.0479236					YSSSVTAQVFLAQTLEVFT*AA	93	0.0152091	0.73992
												YKQLIYLHTINK*NAYPNVA*AA	1	0.00105698	0.0479236					YRRPLTKRW*GVNYDCTAP*AA	93	0.0152091	0.73992
												YALNCRFPIDPFLPLLSRY*AA	1	0.00105698	0.0479236					YALDYREQLR*IPMNQASS*AA	93	0.0152091	0.73992
												CC*RRRGISREKRG	1	0.00105698	0.0479236					YAYIKTPDSKTTRMNPKIT*AA	93	0.0152091	0.73992
												YSNVLMYKVLIGPIPTRRRVSS	1	0.00105698	0.0479236					YTIRSAHET*HF*TTTSLK*AA	93	0.0152091	0.73992
												YYNIRCEFWTTIPDAALTM*AGP	1	0.00105698	0.0479236					YSIQLRTKHGLHS*YSKLAKQQ	93	0.0152091	0.73992
												YLYAFLTLLLEGYELKRLDKQH	1	0.00105698	0.0479236					YRCHRTLIKVRKRTPSDNF*AA	93	0.0152091	0.73992
												IPLVTKRKIEYTDSDL*GQR	1	0.00105698	0.0479236					YGS*QNKSPFGGIGQARDP*AA	93	0.0152091	0.73992
												*SIHALKLPSF*TNYPQLIRR*AA	1	0.00105698	0.0479236					YPCQISRILRHKSPVIELK*AA	93	0.0152091	0.73992
												CS	1	0.00105698	0.0479236					YHPPQARRQCSLVITKNIY*AA	93	0.0152091	0.73992
												LQQRANV*GTYRTHTYEKRVSS	1	0.00105698	0.0479236					YSI*PRE*TQTPR*SITEL*AA	93	0.0152091	0.73992
												YLGFSFFTQLTLNRLT*KSF*AA	1	0.00105698	0.0479236					YAPH*TAPTSVN*IGTL*P*AA	93	0.0152091	0.73992
												CM	1	0.00105698	0.0479236					YVATREPKECQQVVRPSNW*AA	93	0.0152091	0.73992
												SHP*SIIMRHLFES	1	0.00105698	0.0479236					YKAEI*AGANLVENLLKVS*AA	93	0.0152091	0.73992
												YRSPTAT*D*YVTIKHATA	1	0.00105698	0.0479236					YGS*TRQLVRKI*LEIGIQ*AA	93	0.0152091	0.73992
												LLKTSRPQIVTKTQLHT*NVKQ	1	0.00105698	0.0479236					YPEKFPYHTL*HERRYKQF*AA	93	0.0152091	0.73992
												YSNQKRTHKNTHSHKA*NT	1	0.00105698	0.0479236					YSKNPTISEV*STKLPLPN*AA	93	0.0152091	0.73992
												YQKATST*PT	1	0.00105698	0.0479236					YPSAY*ALTSSFLINEAHTSSS	92	0.0150455	0.731964
												ILKFNWCSDIEFG*RMDGRIKQH	1	0.00105698	0.0479236					YRRGAATQANFEYTVFLNRKQQ	92	0.0150455	0.731964
												YNHPLVNSMIKLILPTTPQ*AVH	1	0.00105698	0.0479236					YAAWSTIEALTR*RRGCKR*AA	92	0.0150455	0.731964
												YSSPGSQQHKHLSTCVLTLS*AA	1	0.00105698	0.0479236					YQHAERPDNG**LILCGLR*AA	92	0.0150455	0.731964
												**NSRQHINLNYDS*AA	1	0.00105698	0.0479236					YARVNNNILRGIASQICQE*AA	92	0.0150455	0.731964
												RYQLVIRI	1	0.00105698	0.0479236					YRKGTTPRFFRNHY*RKGV*AA	92	0.0150455	0.731964
												SSNI	1	0.00105698	0.0479236					YYSTRHGVTILTWPVLSLS*AA	92	0.0150455	0.731964
												YPIT	1	0.00105698	0.0479236					YL*NNYKRLSFPSSYETKI*AA	92	0.0150455	0.731964
												YHY*DQLS*EYVVLLIPRTDKQH	1	0.00105698	0.0479236					YNLIKRDKPSSSVQLRILHKQQ	92	0.0150455	0.731964
												YT*ITLRSTMI	1	0.00105698	0.0479236					YIN*NALMTNNCASKKRSI*AA	92	0.0150455	0.731964
												YEHHYERNSQSPLELTLPTKQ	1	0.00105698	0.0479236					YSSPNRSRRGCNVNTIHWL*AA	92	0.0150455	0.731964
												*L*LPTIS	1	0.00105698	0.0479236					YDGTSGY*QEV*GRDHLCR*QQ	92	0.0150455	0.731964
												Y*NLIGARYRIWLKNGR*ELSSI	1	0.00105698	0.0479236					YPNRTSNKDNNKATY*PRF*AA	92	0.0150455	0.731964
												YIQTTYQKLLTKSI**IRSLSS	1	0.00105698	0.0479236					YPEIIQPTATERSDNGVLK*AA	92	0.0150455	0.731964
												YCNYQIIKYIKTR*TYCLFLSS	1	0.00105698	0.0479236					YNSTL*RRNSNIRPGLNPV*AA	92	0.0150455	0.731964
												YQNIVQIWKL*TAH*QRM	1	0.00105698	0.0479236					YM**TIKQMHAARPQQSI**AA	92	0.0150455	0.731964
												SRIH*HEPTHKKHDRTKNT	1	0.00105698	0.0479236					YV*RKDAFNSKPLTTTQLQ*AA	92	0.0150455	0.731964
												YNPEVNLPPKRLPY**YYN*AA	1	0.00105698	0.0479236					YQNNEKSISNTGS*LRVGQ*QQ	92	0.0150455	0.731964
												YST*NPYNRKFLIR*NTKATKQ	1	0.00105698	0.0479236					YKNFPSKPSRNNAVRTSDG*AA	92	0.0150455	0.731964
												YFQKK	1	0.00105698	0.0479236					YTDQKR*VTCRTHASYAQS*AA	92	0.0150455	0.731964
												YSPVPIQSYCQYRTCSIVKRN*AA	1	0.00105698	0.0479236					YIVRAKDDS*GQVTR*LNS*AA	92	0.0150455	0.731964
												YTSY*KKN*IY*Q*SVGPAH	1	0.00105698	0.0479236					YYNLILSNISPGVDLYCGE*AA	92	0.0150455	0.731964
												YFCATNESELLTQFITVMVKQH	1	0.00105698	0.0479236					YRVPELYKTRTLITVCK*E*AA	92	0.0150455	0.731964
												SLSFVYSY*VPLPTLVIRS*AA	1	0.00105698	0.0479236					YHGK*AMFSIKLQ*AL*PV*AA	92	0.0150455	0.731964
												YQNIVQIWNCNGTLVNE*	1	0.00105698	0.0479236					YHQNRDKKIKHPAN*LLPK*AA	92	0.0150455	0.731964
												YQRPKK	1	0.00105698	0.0479236					YLALTKYTRGGSKQIGVQT*AA	92	0.0150455	0.731964
												YFSLATPMFSIHYIRSTA**AA	1	0.00105698	0.0479236					YTYETVGPGTFCC*PFKTI*AA	92	0.0150455	0.731964
												IPF*IIRRQS*QYLSYEHARK	1	0.00105698	0.0479236					Y*AMSNLNVRSNISSFIVG*AA	92	0.0150455	0.731964
												LT*PSKS*AA	1	0.00105698	0.0479236					YTD*DRLILNDSYRGTESN*AA	92	0.0150455	0.731964
												YHPRQSTLNLT*SHLQSYQ	1	0.00105698	0.0479236					YLSAIPEQTYIDKAVEDSE*AA	92	0.0150455	0.731964
												YRTTS	1	0.00105698	0.0479236					YHPPNCPKDTFSNLLFITS*AA	92	0.0150455	0.731964
												YRVDNLKNH	1	0.00105698	0.0479236					Y*TILTTPMM*IHLDPSRYKQQ	92	0.0150455	0.731964
												YKTGVNRKVSKNASH	1	0.00105698	0.0479236					YIQKQPTKRRWLVLKPLHT*AA	92	0.0150455	0.731964
												YPHLKAEI*RYPPLSHERGLSS	1	0.00105698	0.0479236					YILRRNPCD*SILGRLRET*AA	92	0.0150455	0.731964
												YIQTTYQKLIN*VHLIRSVL*AA	1	0.00105698	0.0479236					YYDNTFWNPIVQGSHSRNT*AA	91	0.014882	0.724008
												YNQRLSRH	1	0.00105698	0.0479236					Y**VECSNLR*DPNSRRI**AA	91	0.014882	0.724008
												YTLRIISSAPSHYPRIGHDFKQ	1	0.00105698	0.0479236					YPMETYQ*H*AHDAVPHNP*AA	91	0.014882	0.724008
												YHNPTP*LHESQKSYH	1	0.00105698	0.0479236					YESPMKTALT*IYTIQNST*AA	91	0.014882	0.724008
												YKVVKT*YTHPNHQQAHYSSKQ	1	0.00105698	0.0479236					YCRKSQP*LNKQAAKHAS**AA	91	0.014882	0.724008
												*QDAPKLILQKCSLVHTNPP*AA	1	0.00105698	0.0479236					YQHKPPAKSLHTAPYTCLN*AA	91	0.014882	0.724008
												YILDRTHPNPVRSHFTRYY*AA	1	0.00105698	0.0479236					YYNVKLYILNRQHVVINLY*AA	91	0.014882	0.724008
												IPVCCTQYSIIIL*LTTQN*AA	1	0.00105698	0.0479236					YEQYDT*TPCPA*AQIMII*AA	91	0.014882	0.724008
												*AYVIS*LFHHRTVSVMIHKP*AA	1	0.00105698	0.0479236					DSLLDAILRTQTYTQSKVK*AA	91	0.014882	0.724008
												TITGYCL*ILLLPALLLKKKGYLSRKER	1	0.00105698	0.0479236					YARSSLTSTRWPTAKICTP*AA	91	0.014882	0.724008
												YTVSQPNNLL	1	0.00105698	0.0479236					Y**H*KE*KNIPQIR*KGH*AA	91	0.014882	0.724008
												YNYHTNVIRLLPQRKKLDYQA	1	0.00105698	0.0479236					Y*NNEQNHKTNRESALSVG*AA	91	0.014882	0.724008
												YINLPFHTHIYNSPHF*PLCKQH	1	0.00105698	0.0479236					YGAFGMHEG*IVYICTRENKQQ	91	0.014882	0.724008
												YISRI*NRTQPKDSS	1	0.00105698	0.0479236					YKT*LTNLQDHKGASPPRS*AA	91	0.014882	0.724008
												YANN	1	0.00105698	0.0479236					YKER*NPQTNP*SCRPTSK*AA	91	0.014882	0.724008
												*SN	1	0.00105698	0.0479236					Y*QSLLILSINVWN*PRSE*AA	91	0.014882	0.724008
												YRKAFPDYFFPI	1	0.00105698	0.0479236					YLDL*RLANSEGLTLVPKQ*GA	91	0.014882	0.724008
												YN*SICPNTFIFNQVTNV*IS	1	0.00105698	0.0479236					YTSQSKQRNGSGGDEYHQ**AA	91	0.014882	0.724008
												IPILKTPYNQSLHS	1	0.00105698	0.0479236					YGQYTAHQQEIENHRSRPE*AA	91	0.014882	0.724008
												HTNGQRRRL*PY	1	0.00105698	0.0479236					YRPNYLTHKR*V*SICTTR*AA	91	0.014882	0.724008
												YLPVTSCFTKNVHKRIKRPNKQH	1	0.00105698	0.0479236					YKVQTIQRSAIKARERRKQQ	91	0.014882	0.724008
												YY*LAQLKLK	1	0.00105698	0.0479236					YISRELRC**IGTTETGTT*AA	91	0.014882	0.724008
												YKMHPS*YSKCSLDPHESP*AA	1	0.00105698	0.0479236					YVSFGKNGTTTRHEWHRRT*AA	91	0.014882	0.724008
												YSHRSWQ	1	0.00105698	0.0479236					YRVVHKHEHEVTTTQGECI*AA	91	0.014882	0.724008
												YVRIRR	1	0.00105698	0.0479236					YRNDCENYETATHTTTGG**AA	91	0.014882	0.724008
												YPPENNAPDRTTINRLSE	1	0.00105698	0.0479236					YKKTMASARQLVYCTLYPR*AA	91	0.014882	0.724008
												YMHTEYLPKKKERHNKS**AA	1	0.00105698	0.0479236					YEDQGR*LERVSNNPEIHK*AA	91	0.014882	0.724008
												YTLLYNILTSPCPVASTRIK	1	0.00105698	0.0479236					YQGHIEQLISIDRLKRANH*AA	91	0.014882	0.724008
												YPPKNNSTTRYEQQ*PTVR	1	0.00105698	0.0479236					YTAKTPAKCTRKTHFTSPD*AA	91	0.014882	0.724008
												YPSQALTSSRNVSLE	1	0.00105698	0.0479236					YNSEGERERGRS*E*H*PT*AA	91	0.014882	0.724008
												YTRRFRSGIALRVPSTPKFL*AA	1	0.00105698	0.0479236					YHEEV*SYKNELAVRSINP*SS	91	0.014882	0.724008
												YFNTQRNLKTHVYPTAQTTISS	1	0.00105698	0.0479236					Y*FTTGSKTNSMKRIVDVL*AA	91	0.014882	0.724008
												Y*NFNWCSISNLAKEWTVELSSH	1	0.00105698	0.0479236					YAKYTLRGSPLKEEPNNIS*AA	91	0.014882	0.724008
												YRELTMTRH*PTYEMFLRIKQH	1	0.00105698	0.0479236					YKLTR*FPRRGQRVPHLDSKQQ	91	0.014882	0.724008
												YSPAEPKPSVNSTTRDVASISS	1	0.00105698	0.0479236					YRGNCTKKTQAIQHHTPFK*AA	91	0.014882	0.724008
												YPTQDPTIERLQSLYNIHVK*AA	1	0.00105698	0.0479236					YLQGCRIQYESRPTSAKGL*AA	90	0.0147184	0.716052
												RISSH	1	0.00105698	0.0479236					YPNVQRRQANAQTLCGEEA*AA	90	0.0147184	0.716052
												YLDPQVNTLNNHFGNRGNAISS	1	0.00105698	0.0479236					YVKYTGKVQVKSTHP*LPS*AA	90	0.0147184	0.716052
												YMRHILHTQKGQSNLFNF*	1	0.00105698	0.0479236					YADTCTLERFQFCQALNY**AA	90	0.0147184	0.716052
												YRNDML*P*AHYTHTHSRTLSS	1	0.00105698	0.0479236					YNSRNTAVEVIVNSQPYTL*AA	90	0.0147184	0.716052
												LPNEHKPNY*NFKQ	1	0.00105698	0.0479236					YNSRSK*NRPSFITRPSLQ*AA	90	0.0147184	0.716052
												YMI	1	0.00105698	0.0479236					YTP*RIVYGSKRRKPHTDR*AA	90	0.0147184	0.716052
												YLVCCTQLLNYYNFS*PRQN*AA	1	0.00105698	0.0479236					YYQNPPNVNIRTLQQPHFTKQQ	90	0.0147184	0.716052
												YH*LLKEKLEYTDSDL*GQR	1	0.00105698	0.0479236					YLTDTPLNLDKRQF*LSIE*AA	90	0.0147184	0.716052
												YSPVQYIVCNTGLLYRKTKIKQH	1	0.00105698	0.0479236					Y*LPRPHAPNPDISADIAE*AA	90	0.0147184	0.716052
												YHHVRQLFSPAAIKSTYCMLSS	1	0.00105698	0.0479236					YKTGRSRKPEDWQSNA*DF*AA	90	0.0147184	0.716052
												YWFT	1	0.00105698	0.0479236					YRTAGRETVDIH*K*IDTNKQQ	90	0.0147184	0.716052
												*HPTHNKLS*TTLKSF*KS*AA	1	0.00105698	0.0479236					Y*PNAK*NPIKANISHRRR*AA	90	0.0147184	0.716052
												YSHRDHNSTNIYLMCTNVV*AV	1	0.00105698	0.0479236					YKYVINEAKHGCYPVLGK**AA	90	0.0147184	0.716052
												*PD	1	0.00105698	0.0479236					YEATKPACITPLTNSPPSSKQQ	90	0.0147184	0.716052
												LHSSETLEKL*FNPLEKEDLSS	1	0.00105698	0.0479236					YIQSSHGISDANNTRHHSF*AA	90	0.0147184	0.716052
												YLLHIP*KMPHL*QCDFEGNKQ	1	0.00105698	0.0479236					YLELNTNSRHHLSQRSAGSNSS	90	0.0147184	0.716052
												YITFSSIIKD	1	0.00105698	0.0479236					YSTIPCRPKPNTETLNITQ*AA	90	0.0147184	0.716052
												LHAVPS	1	0.00105698	0.0479236					YRKTVYKQR*YRQDTRIES*AA	90	0.0147184	0.716052
												YN*KISRLRL*RTHVAF*VVSS	1	0.00105698	0.0479236					YAKAS*ISLPKQVPWTKCP*AA	90	0.0147184	0.716052
												YCISHNILRHVRPTTGLANISS	1	0.00105698	0.0479236					YLDGNRRV*RLRRKLNTNL*AA	90	0.0147184	0.716052
												VHISSLSLYLT	1	0.00105698	0.0479236					YGNFMTRTATLDLSQIL*G*AA	90	0.0147184	0.716052
												YDCL*SPANLL*FP	1	0.00105698	0.0479236					YNTKS*YRILAHSPG**TC*AA	90	0.0147184	0.716052
												YV*TVMSIGQFSHQIH	1	0.00105698	0.0479236					Y*RCHEDQRISDPLRFKQK*AA	90	0.0147184	0.716052
												YNLSIRHA	1	0.00105698	0.0479236					YHMSCWH*QPRT*TSSGGR*AA	90	0.0147184	0.716052
												YRMTD*KEFPESD	1	0.00105698	0.0479236					YDTATKVIHR*QYVQG*SHKQQ	90	0.0147184	0.716052
												YISYVPVRQKSSSPINIRI*AA	1	0.00105698	0.0479236					YTRRCILIYCAKPVRAVDR*AA	90	0.0147184	0.716052
												IQDAPKLILKMFVGPHESPVSS	1	0.00105698	0.0479236					YVTL*RQVTWRSHMTQVGYKQQ	90	0.0147184	0.716052
												YTTETE	1	0.00105698	0.0479236					YAQTDLRATSRSTGEVAEI*AA	90	0.0147184	0.716052
												YTTD*ADFVHFKLRNNIHNKQH	1	0.00105698	0.0479236					Y*NATRCHQPLVLTTKTIR*QQ	90	0.0147184	0.716052
												YKPSLAKVFR*RITSTYLGLSS	1	0.00105698	0.0479236					YEKSRCYHITRGRAPWFPR*AA	90	0.0147184	0.716052
												YRSPTAILRLVRHIKHGPTA	1	0.00105698	0.0479236					YKNLRSTLGDQTAKTATPSKQQ	90	0.0147184	0.716052
												YPGRTGFHLISDKHFNWKIHIKQH	1	0.00105698	0.0479236					YA*RDQIPRIHSYLDRKKF*AA	90	0.0147184	0.716052
												YPAANLTPPFTIIPQ*HIHLSS	1	0.00105698	0.0479236					YLLEPWRLLALLFVSRRRNKQQ	90	0.0147184	0.716052
												YIIDISVPL*IQ	1	0.00105698	0.0479236					YPNQFFTEIAAHLNTSRLR*AA	90	0.0147184	0.716052
												YTPSSVNSTHSYHN	1	0.00105698	0.0479236					YETPDECRPHIDASSQPSK*AA	90	0.0147184	0.716052
												YGLTPLRLRTPKNYTHKTI*AA	1	0.00105698	0.0479236					YGLKPKLEYHENTRIWNTR*AA	90	0.0147184	0.716052
												YGLTPLD*EHQNYTHKTI*AA	1	0.00105698	0.0479236					YEELTQTMNSSENKMRADY*AA	90	0.0147184	0.716052
												YQQQC*CIRYL*DPYLREACKQ	1	0.00105698	0.0479236					YYESD*NCQQISIGLTGRT*AA	90	0.0147184	0.716052
												YPS	1	0.00105698	0.0479236					YTVQQPQKLGDTREYASGH*AA	90	0.0147184	0.716052
												YHR*TL*FPCYVHP	1	0.00105698	0.0479236					YDY*HNCRPKRKVLAIE*V*AA	90	0.0147184	0.716052
												IQNHYLFL	1	0.00105698	0.0479236					YINKSRHPEMAAYRTKLQP*AA	89	0.0145549	0.708096
												YSTQKPYNRKFLISEIQKPLSS	1	0.00105698	0.0479236					YNVYNFATQGSNPQHDTEK*AA	89	0.0145549	0.708096
												*RVVNDQAQYQLSYTYRTTRCKQH	1	0.00105698	0.0479236					YAEG*VIETARETCIAGYT*AA	89	0.0145549	0.708096
												YELY*KK*SAFNLLFDHIFISS	1	0.00105698	0.0479236					YKTPITVQYAAERVPK**Y*AA	89	0.0145549	0.708096
												YHPSYAVQ*VH	1	0.00105698	0.0479236					YYTSANDLRIHLDWR**SS*AA	89	0.0145549	0.708096
												YRYTDDLQPKFKHNINKS	1	0.00105698	0.0479236					YNKKAEENPHPGC*QRVLP*AA	89	0.0145549	0.708096
												YMIHPGCH	1	0.00105698	0.0479236					YICSTIVHKKSVLK*ELHT*AA	89	0.0145549	0.708096
												YLNRY	1	0.00105698	0.0479236					YGPLCHTGSVRD*QPTNY**AA	89	0.0145549	0.708096
												YPTQPHIDTFKFPFLPSKVN*A	1	0.00105698	0.0479236					YRAIWPHKKLNNTIIHSGI*AA	89	0.0145549	0.708096
												VPKTSHHY*YSTVQHN*AVYS	1	0.00105698	0.0479236					YKS*LALDPVKISTRSAKI*AA	89	0.0145549	0.708096
												YVHLPNM	1	0.00105698	0.0479236					YLRPQRTIYNPVINETLVP*QQ	89	0.0145549	0.708096
												*PTPKTVPYQKAFLSPFTI**AA	1	0.00105698	0.0479236					YRAKLRAAHHHYRNNCCIR*AA	89	0.0145549	0.708096
												YN*QASAA*TPCPHRIT	1	0.00105698	0.0479236					YLYGGQKIWTLNSEARP*T*AA	89	0.0145549	0.708096
												FD	1	0.00105698	0.0479236					YPPER*LNPKIKANVDEYG*AA	89	0.0145549	0.708096
												LL*HNGCRNFGTTIPDAALTM*AA	1	0.00105698	0.0479236					YRSWTWYQRTLNPRNTANT*AA	89	0.0145549	0.708096
												YLKHTHHY*YSTSNTLSSVL	1	0.00105698	0.0479236					YRPDKYLASI*HLKP*QRR*AA	89	0.0145549	0.708096
												YILDELTRTLSDPILSRYY*AA	1	0.00105698	0.0479236					YNNTQQAMKTCTADTCRTT*AA	89	0.0145549	0.708096
												LPITTPFIIST*TIQIYLSL*AA	1	0.00105698	0.0479236					YGRQQGKII*ILRRRKPAH*AA	89	0.0145549	0.708096
												LLLKKKGVSLRRKER	1	0.00105698	0.0479236					YRPPYKITKAAAFTISSPN*AA	89	0.0145549	0.708096
												YINAER*TDKVTPPAVN	1	0.00105698	0.0479236					YINDPTHA*TSIRAKNIGN*AA	89	0.0145549	0.708096
												YYIKGTSWKNPTSHFPLALLSS	1	0.00105698	0.0479236					YQRMKMYSQIRCPKENLYT*AA	89	0.0145549	0.708096
												YQDSTTIN	1	0.00105698	0.0479236					YKNARKLGAVPKQCLHSHQ*AA	89	0.0145549	0.708096
												YRVRQPKNH	1	0.00105698	0.0479236					YRQETLAEIKRLNCNYSRT*AA	89	0.0145549	0.708096
												YNLLIYTYS*IPTTYKTR*LSS	1	0.00105698	0.0479236					YREPGPSCSQSISARWRKC*AA	89	0.0145549	0.708096
												*QLKRAQRKLRAPIA*H	1	0.00105698	0.0479236					YQRLMNKKAPNSSSSQRAA*AA	89	0.0145549	0.708096
												Y*LVQAHKTTLQLTQATRSISS	1	0.00105698	0.0479236					YDYKHRM*DCRKTKSERNR*AA	89	0.0145549	0.708096
												YYDTTSV	1	0.00105698	0.0479236					YGMHHS*PSIYTLPTARVT*AA	89	0.0145549	0.708096
												YSHLPG	1	0.00105698	0.0479236					YGWRLDTTSIALRWTNKVN*AA	89	0.0145549	0.708096
												**NMSTTYKPN**HAKQH	1	0.00105698	0.0479236					YPLGSTGWPPPLPHRSSAS*AA	89	0.0145549	0.708096
												LQLKDIPPRPLAHSRSLLSRKHA	1	0.00105698	0.0479236					YCQRSYGEGSTI*ERALSYKQQ	89	0.0145549	0.708096
												LPNSTYMTLSNSPFYHPKLNFKQ	1	0.00105698	0.0479236					YWVSPMKHLITP*KGR*RV*AA	89	0.0145549	0.708096
												YWRQVPLYLTNI*LEYILSS	1	0.00105698	0.0479236					YKRHEPQGAQIDGDQSSV**AA	89	0.0145549	0.708096
												YSP*TQTTL**YYARHSI	1	0.00105698	0.0479236					YAS*GQLHEIISERKQESW*AA	89	0.0145549	0.708096
												YMHTEYLPKKKKERHNKVMISS	1	0.00105698	0.0479236					YPRG*KNHQCLIIYRGVHT*AA	89	0.0145549	0.708096
												YKRTMHIDSIRYLAPF	1	0.00105698	0.0479236					YKVPK*PRKDPNHWVENQ**AA	89	0.0145549	0.708096
												YQLWPKNAHTDPTSSSHTQR*AA	1	0.00105698	0.0479236					YIQYTPLLKNGRIKGEPRS*AA	89	0.0145549	0.708096
												YN*SERSINSVPPSHNI	1	0.00105698	0.0479236					YTGNKPRCPADSRRVKVEV*AA	89	0.0145549	0.708096
												IPH	1	0.00105698	0.0479236					YRGTI**EKYKQPDTVTED*AA	89	0.0145549	0.708096
												YVN*LIVPTIELYLVMIHKP*AA	1	0.00105698	0.0479236					YLTAHSFKVSLKI*RQ*AA	89	0.0145549	0.708096
												*LARHIGRTKIATIENVSG*AA	1	0.00105698	0.0479236					YRHKDSPAGIGCRYS*YLV*AA	89	0.0145549	0.708096
												YCLV*	1	0.00105698	0.0479236					Y*NTEPSTRIDNFFQTHAR*AA	89	0.0145549	0.708096
												YPPKNNAPDRNNN*PTVR	1	0.00105698	0.0479236					YRTLMTNGGQARYVCDLCT*AA	89	0.0145549	0.708096
												YRPTSCP**CDIHDGKQNQ*AGP	1	0.00105698	0.0479236					YGWHTSTPIGIAGATQTGT*AA	89	0.0145549	0.708096
												IPF*IIRSSLDNTYLMSTPVS	1	0.00105698	0.0479236					YSAKEEEQWQIKNPMKSSR*AA	89	0.0145549	0.708096
												**ICRQQYKT*TMTAKQH	1	0.00105698	0.0479236					YSP*V*TMEHDCILPD*RNKQQ	89	0.0145549	0.708096
												YLYSLKFDHK	1	0.00105698	0.0479236					YLARGVLPKLSDNSAQAPH*AA	89	0.0145549	0.708096
												LPINPLSPLSTNTLTNQ	1	0.00105698	0.0479236					YTSAFYL*RPRVARKTGHK*AA	89	0.0145549	0.708096
												YFCATK*IRAPSLNSSP*WLSS	1	0.00105698	0.0479236					YTPNKTRI*VNLGFQDNKQ*AA	89	0.0145549	0.708096
												YTLRIISSAPRPLPSGSADFKQ	1	0.00105698	0.0479236					YSRTKARMRALRHGVHRIV*QQ	89	0.0145549	0.708096
												YSPAEPKPSLTQPHGTYASISS	1	0.00105698	0.0479236					YFISVEHV*A*SSSFHR*T*AA	89	0.0145549	0.708096
												YPHGCRCHRS*RPLITITR*AA	1	0.00105698	0.0479236					YNSDARRMEPTYLPNAAEV*AA	89	0.0145549	0.708096
												YHKQ	1	0.00105698	0.0479236					YDT*ARGRGYDGLKSIMAG*AA	89	0.0145549	0.708096
												IRPTRN*LDGA*SSPSNSS	1	0.00105698	0.0479236					YPYQQHKKRLQYPREGYRK*AA	89	0.0145549	0.708096
												YRYTHLLHSNPFTSTTLIPLSS	1	0.00105698	0.0479236					YGYAA*RRTKRAQHTKPSS*AA	89	0.0145549	0.708096
												YTSPRPYIPMEALTTINPQLSS	1	0.00105698	0.0479236					YPERTPRRRNY*YPCN*KK*AA	89	0.0145549	0.708096
												YS*KVTSWKNPTFPFSSCPIKQ	1	0.00105698	0.0479236					YAKPRRTPQPPQDSTS*WK*AA	89	0.0145549	0.708096
												YTYYIYIFLDSDNI*NALAKQH	1	0.00105698	0.0479236					YQEERDRCIIASSQTKVS**AA	89	0.0145549	0.708096
												YQSHS*VY	1	0.00105698	0.0479236					YIATARTVRKPPSQINEVV*AA	89	0.0145549	0.708096
												IQLLKTMLGHNI*P*SPTLYKQ	1	0.00105698	0.0479236					YV*KHPSRKPLNPTKKRDK*AA	89	0.0145549	0.708096
												YPHLKAEITATFIPH*ARKRTKQVH	1	0.00105698	0.0479236					Y*VSLIEPNPTKK*TTP*IKQ	89	0.0145549	0.708096
												YSPVQYIVCNTGLLYRKRIKQH	1	0.00105698	0.0479236					YRRRPKPTI*DEQSDRDQT*AA	89	0.0145549	0.708096
												YRLINHIARCETTTIHVKAKQH	1	0.00105698	0.0479236					YALHSKQQCNGSRKGGHYE*AA	88	0.0143914	0.70014
												YPI*AEI*RYPPLSTKED*AA	1	0.00105698	0.0479236					YLNARSQNQSSSPACRKQA*AA	88	0.0143914	0.70014
												YRKATFHCH	1	0.00105698	0.0479236					YKKLDNFTDNVIELPWMTR*AA	88	0.0143914	0.70014
												YKQLIFSLL*MNAYPNVTLSS	1	0.00105698	0.0479236					YKK*ELGDIAGFEAQKNTRKQQ	88	0.0143914	0.70014
												YKTDNELVL	1	0.00105698	0.0479236					YTISGP*PSS*TDTHTTDD*AA	88	0.0143914	0.70014
												YTTTIASIRLRDNRWTHR	1	0.00105698	0.0479236					YVTGKFSAMEIHQEQLSVS*AA	88	0.0143914	0.70014
												YSRS	1	0.00105698	0.0479236					YS*ISRPEGHSELVQ*RQR*QQ	88	0.0143914	0.70014
												YKMHPS*YSKMFVGPHESP*AA	1	0.00105698	0.0479236					YKRVERTSLST*LKRTRLS*AA	88	0.0143914	0.70014
												LQLWRKTASHGSNLVLPYATISS	1	0.00105698	0.0479236					YQCEAETN**RGRVFLTKCKQQ	88	0.0143914	0.70014
												YSNQKRTHKNSTPTKRDRT	1	0.00105698	0.0479236					YLQSNERRPHGPNNAV*QN*AA	88	0.0143914	0.70014
												YLGNIGKVLM	1	0.00105698	0.0479236					YNPTREQGRQTRTYGYRS**AA	88	0.0143914	0.70014
												YPI*KQKSDVIPH*ARKRTKQP	1	0.00105698	0.0479236					Y*PFNPISLKKRGSWTSLS*AA	88	0.0143914	0.70014
												YRPVYRESIRRHPSYDGTTAG*AA	1	0.00105698	0.0479236					YRITPARTTDIQWTEINTV*AA	88	0.0143914	0.70014
												YLRIIITL*TKTSL*FQ	1	0.00105698	0.0479236					YICRTRSNTHY*GKGRRRL*AA	88	0.0143914	0.70014
												YYSLDLFYHTRCTYNKPKTLSQ	1	0.00105698	0.0479236					YRELHYNIHIAETKTHTPL*AA	88	0.0143914	0.70014
												IHKIIASLCLFNTH	1	0.00105698	0.0479236					YITCSRRTGAYATTHM*NY*AA	88	0.0143914	0.70014
												YESQSNIALQTTQTKLQNFKQ	1	0.00105698	0.0479236					YETARLYDIT*PRPKFEGQ*AA	88	0.0143914	0.70014
												YSPAEPKPSYHPTTRDVASISS	1	0.00105698	0.0479236					YK*STHMARFRAIAMTNNL*AA	88	0.0143914	0.70014
												YLKHHITIKYSTSNTTEQCTQ	1	0.00105698	0.0479236					YKVFR*VSRDHRSNACART*AA	88	0.0143914	0.70014
												YEEPCYRKFLRTHL	1	0.00105698	0.0479236					YGRKYRVEKDRTMHKELVK*AA	88	0.0143914	0.70014
												LR*EYQVHPNSYKQH	1	0.00105698	0.0479236					YPQM*TILSAGT*LVCNTR*AA	88	0.0143914	0.70014
												YRIILQ*LFA*ASSTIKLDSS	1	0.00105698	0.0479236					YKSVTKGIKNKRQLITLPE*AA	88	0.0143914	0.70014
												YNKQKCSYH*	1	0.00105698	0.0479236					YDSLESRNKEGFPT*VRAI*AA	88	0.0143914	0.70014
												PIRLSQ	1	0.00105698	0.0479236					YGRTRGSMFGNPQKERTRP*AA	88	0.0143914	0.70014
												YLVASP*F	1	0.00105698	0.0479236					YREGNGAPLFEQ*KSNHTR*AA	88	0.0143914	0.70014
												YTSIKNPTEISNIIFPPN	1	0.00105698	0.0479236					YNSLHR*LNCCTLAPERPR*AA	88	0.0143914	0.70014
												YYNIRCEILDHYTRRSSHNVSS	1	0.00105698	0.0479236					YKTLAPGRPNVYHI*IVAQ*AA	88	0.0143914	0.70014
												YTLQKH*KTIIQPPRKRRSKQH	1	0.00105698	0.0479236					Y*KDRSAQKAYTSRISAHVSSS	88	0.0143914	0.70014
												YTLRIISLGP*PLPSDRQILSS	1	0.00105698	0.0479236					YEQSTAEYQ*NKTT*HEVI*AA	88	0.0143914	0.70014
												IPY*AS*S*EYVVLLIPRTDKAA	1	0.00105698	0.0479236					YNPVLQHQTRLHV*GIRRF*AA	88	0.0143914	0.70014
												YRNRYFVYISAFTIAVLKMLSS	1	0.00105698	0.0479236					YYKEEMRLRYHVANIS*DSKSS	88	0.0143914	0.70014
												YSTPTIL	1	0.00105698	0.0479236					YHSRTSIIGVDDYNP*RFG*AA	88	0.0143914	0.70014
												ALLLKKKGYLSRKRG	1	0.00105698	0.0479236					YGKSLTCLKLKKLYK*PCE*AA	88	0.0143914	0.70014
												YKP*LS*C	1	0.00105698	0.0479236					Y*ILKT*HFIATHGSETYH*AA	88	0.0143914	0.70014
												YHFH*NPTEISNIIFPLI	1	0.00105698	0.0479236					YVAS*RPDVYNTQ*QAPEL*AA	88	0.0143914	0.70014
												YLFPQFPLPLFSPVPIMKFKQ	1	0.00105698	0.0479236					YERLRRNRAGNV*IITA*S*AA	88	0.0143914	0.70014
												YDIKNNTKYIFTAYKPERPN*AA	1	0.00105698	0.0479236					YRQKLNNVPT*YVWNTKLE*AA	88	0.0143914	0.70014
												IPPT	1	0.00105698	0.0479236					YVADTIIGQATNNLKTLTQ*AA	88	0.0143914	0.70014
												YN*SICQTHSFSNQGY*RLDKP	1	0.00105698	0.0479236					YHAIGNAGPPVNVMIEEYI*AA	87	0.0142278	0.692184
												YSKFLSPKS*PKHSSTPKMLSS	1	0.00105698	0.0479236					YQVHAS*VH*RLTIIQLNQ*AA	87	0.0142278	0.692184
												YKWDKRRRLVTSR	1	0.00105698	0.0479236					YTHIHPSGAHNPMTQKRTH*AA	87	0.0142278	0.692184
												YSTIISSSPRTYLPKQLQSISS	1	0.00105698	0.0479236					YS*PFGADKSDNIQTMDRSKQQ	87	0.0142278	0.692184
												YYHESQHSQPRPHRTDTIPISRS	1	0.00105698	0.0479236					YASNYTPSERGNQHDDNKV*AA	87	0.0142278	0.692184
												YRNKFR*LRRLPLYSIPVK*AA	1	0.00105698	0.0479236					YIVNR*RIEIMTRQSDQNQ*AA	87	0.0142278	0.692184
												STSA	1	0.00105698	0.0479236					YV*LR*RCLFLGSCRTHAS*AA	87	0.0142278	0.692184
												YPPKNNAPG*NNNNRLSE	1	0.00105698	0.0479236					YPQCVAPNGRTLRHKIHAHKQQ	87	0.0142278	0.692184
												LRSKQMMSIGSIRHQIH	1	0.00105698	0.0479236					YKTLVETL*GRNASRPTGSKQQ	87	0.0142278	0.692184
												SITVNFN*KHLY*PTTLSISS	1	0.00105698	0.0479236					YQKMEDPTPRSVKRSHLLP*AA	87	0.0142278	0.692184
												YHIS	1	0.00105698	0.0479236					YTWSAVKIKPTNESKRLGS*AA	87	0.0142278	0.692184
												YPNYFWRTSTSHSLFP*QNN*AA	1	0.00105698	0.0479236					YFTAMANFRPIH**NKVSS*AA	87	0.0142278	0.692184
												YRTSSLSEPSI*YTSTLIAVS	1	0.00105698	0.0479236					Y*HVTEKNQTKTHSNPIADKQQ	87	0.0142278	0.692184
												ILNFSPQIDNQNTAPHLKC*AA	1	0.00105698	0.0479236					YWYKTTTPIWNTRK*TRQA*AA	87	0.0142278	0.692184
												YAHRSNMVLTLHILVKRYD	1	0.00105698	0.0479236					YYQT*ALLVEHNSPIPV*R*AA	87	0.0142278	0.692184
												LPRPKTVTS	1	0.00105698	0.0479236					YKGFAPKKRILRDQFITTI*AA	87	0.0142278	0.692184
												YGLELTHIKLVNSYRCLKY*AA	1	0.00105698	0.0479236					YHTQRVRTDRKTFRLLTRT*AA	87	0.0142278	0.692184
												YRE*PIH	1	0.00105698	0.0479236					YNSRRACNDTQTLSHMILL*AA	87	0.0142278	0.692184
												YLSAVLNTQLLYFSINQRKTKQH	1	0.00105698	0.0479236					Y**NCKGDR*HENPRHTGH*AA	87	0.0142278	0.692184
												YLDPQSKYFEQPFRKPRPRNKQH	1	0.00105698	0.0479236					YPHATKKGTRST*VSPYSP*AA	87	0.0142278	0.692184
												YTTWPGRPSS	1	0.00105698	0.0479236					Y*AKQKAQAGPPAI*ITTSSSS	87	0.0142278	0.692184
												ER*G*KHDGPQE*LERSSPAPPIR	1	0.00105698	0.0479236					YKKQIETAEML*LVMYLEL*AA	87	0.0142278	0.692184
												YRSYCNDSLP*AS*Q*NLIK	1	0.00105698	0.0479236					YEASSTLRR*NPHSVLTGT*AA	87	0.0142278	0.692184
												YQWCAEPKRQALI*APSETTKH	1	0.00105698	0.0479236					YARNKPACIHHDKWSASYT*AA	87	0.0142278	0.692184
												FSNSTNNGLLFINTTIASIAAKEEGVSLGGKER	1	0.00105698	0.0479236					YTPPPSRTRNIGELEYARHKQQ	87	0.0142278	0.692184
												YQYIVTRISDFDSDINIEISS	1	0.00105698	0.0479236					YFLMPEDRRLHVIT*ESFV*AA	87	0.0142278	0.692184
												YRVPILI*HYKQHKPNYKTLSS	1	0.00105698	0.0479236					YYTW*SRDNRPILSQST***AA	87	0.0142278	0.692184
												YLYTSLKKMPHL*QCDFEGNKQ	1	0.00105698	0.0479236					YSTNETARHLENMYARKSE*AA	87	0.0142278	0.692184
												YTSPRPVYSNGALTTIESTIKQ	1	0.00105698	0.0479236					YRIRALGHIDPGGSLRYPI*AA	87	0.0142278	0.692184
												IRQQSVRLQLPDIYRNE*RISS	1	0.00105698	0.0479236					YRKAVIN*SLRLTITYTPN*AA	87	0.0142278	0.692184
												YRC*ST*QE**RNPFQVLDVSS	1	0.00105698	0.0479236					YRYS*AHENIEPSITTDQS*AA	87	0.0142278	0.692184
												YP*LHLFPLSQYIVVHWAGISS	1	0.00105698	0.0479236					YHKHN*GPQLRKSRHTRPP*AA	87	0.0142278	0.692184
												SQTHITSTQLILPPATPTHV*AA	1	0.00105698	0.0479236					YDTQHESRALPLNPITK*N*AA	87	0.0142278	0.692184
												VML*RIGISTRRE	1	0.00105698	0.0479236					YL*KTKQRNNV*CTPLTDQ*AA	87	0.0142278	0.692184
												QITGYCL*ILLLPALLLKKKGYLLRRKER	1	0.00105698	0.0479236					YASDHAIVPATRWPSDKQL*AA	87	0.0142278	0.692184
												SHTLIS*FHHSYHN	1	0.00105698	0.0479236					YPKRFDGHHGTPDSG*TRH*AA	87	0.0142278	0.692184
												YPKNSYKN*MPLYNNVIGY*AA	1	0.00105698	0.0479236					YPNLNFDVEAYNTFTMRPP*AA	87	0.0142278	0.692184
												YTLQFAHDCLEFILYQT*TLKS	1	0.00105698	0.0479236					YSRASSSPTETLLDR*VGI*AA	87	0.0142278	0.692184
												LLLCH*MNPSSSLNSSP*WLSS	1	0.00105698	0.0479236					YKSLSTWCNSKLGSSQFQR*AA	87	0.0142278	0.692184
												YESQS*YSITNNTNQITKP*AA	1	0.00105698	0.0479236					Y*HKPQSN*RHKQGLGYI*EQ	87	0.0142278	0.692184
												YSHRDHNKHKSFISCVLTLSKQH	1	0.00105698	0.0479236					YTKKPRGSTNICTKA*ENL*AA	87	0.0142278	0.692184
												YPTQA	1	0.00105698	0.0479236					YKWR*ITGKKTVLSD*VTE*AA	87	0.0142278	0.692184
												YSL	1	0.00105698	0.0479236					YNTLTQKHSFDSNLPKIIV*AA	86	0.0140643	0.684227
												YRACN	1	0.00105698	0.0479236					YALVQHR*NVITYTCATSI*AA	86	0.0140643	0.684227
												YFTHSDSLLEGL*AKRLDKQH	1	0.00105698	0.0479236					YSSGLVRRSALF*RSRSPQ*AA	86	0.0140643	0.684227
												YYHESHIANQPHPHRHDSNKQH	1	0.00105698	0.0479236					YQTKQGCPSYELLGNQHG**AA	86	0.0140643	0.684227
												YS*TLD*EYNHISFRHSFQLSS	1	0.00105698	0.0479236					YPC*TPMRT*THT*FSHKG*AA	86	0.0140643	0.684227
												YQLWRKSAQHGSNSSSHDSNDKQH	1	0.00105698	0.0479236					YRYHQYKAASTLQCLSNAT*AA	86	0.0140643	0.684227
												YFIFPNM	1	0.00105698	0.0479236					YRDYTRHPNVQ**LTS*VI*AA	86	0.0140643	0.684227
												**NMSTTYKPKL*QLSSI	1	0.00105698	0.0479236					YCRSHLPSHYGNTITGLPY*EQ	86	0.0140643	0.684227
												YHHVSATFLTRGN*IDLLHVKQH	1	0.00105698	0.0479236					YKGSKTVLGPNNTRVKGPV*AA	86	0.0140643	0.684227
												YISYVPVSKKNLLRPLISVSKQH	1	0.00105698	0.0479236					YRHPNPRNNEFGEDNRWPP*AA	86	0.0140643	0.684227
												*PIIKVPRQD*SYTWRNDENKQH	1	0.00105698	0.0479236					YQVEDNNGVRRHIARQSYI*AA	86	0.0140643	0.684227
												YLPNLPSKHFH*PC	1	0.00105698	0.0479236					YLVPSPSEGRMRHIKFVTG*AA	86	0.0140643	0.684227
												*QHYGPYLYTPIALSLHFRL*AA	1	0.00105698	0.0479236					YAGKKMPTSRENINA*ILG*AA	86	0.0140643	0.684227
												YPASHPGI	1	0.00105698	0.0479236					YRGNPRHQAD*KVLDTT*L*AA	86	0.0140643	0.684227
												YLFK*YVAVLTILILMSTPVS	1	0.00105698	0.0479236					YTNGSALSWVDSP*APRHS*QQ	86	0.0140643	0.684227
												YQVCSPILLNFILVLNRVYLS	1	0.00105698	0.0479236					YNYIHETRPSKNNWMKCSR*AA	86	0.0140643	0.684227
												Y*NLIGARYRIWLKNGR*N*SS	1	0.00105698	0.0479236					YRRVDYARIAIESF*NRTN*SS	86	0.0140643	0.684227
												YLQPRCL**SFRHK*FSDPISS	1	0.00105698	0.0479236					YHHPHTRVGQGEKRTRDIL*AA	86	0.0140643	0.684227
												YLSAVLNTQLLYFS*PRTKLSS	1	0.00105698	0.0479236					YVTDNAEG*SHTKP*QRKA*AA	86	0.0140643	0.684227
												YFIGNALPQ*QTTDR	1	0.00105698	0.0479236					YK*NCKSISFIQNSLVIPV*AA	86	0.0140643	0.684227
												YEAEKPVTS	1	0.00105698	0.0479236					YSSTFTIAQQHAVTPVREL*AA	86	0.0140643	0.684227
												FTN	1	0.00105698	0.0479236					RAQGTKKINIIASPVPEGISSS	86	0.0140643	0.684227
												YRYTTSFFNQTLSPSTTLIPLSS	1	0.00105698	0.0479236					YARLQQKSGVTTRQAVLLT*AA	86	0.0140643	0.684227
												STILPKTKYNLF*TTNRYLKQ	1	0.00105698	0.0479236					YIRCTLRHLRN**CPNMLN*AA	86	0.0140643	0.684227
												YS*SCKITL	1	0.00105698	0.0479236					YMNRYRNEA*PRLGAGAPN*AA	86	0.0140643	0.684227
												*LKFNW*LDIEFG*RMDGRIKQH	1	0.00105698	0.0479236					YGLKMAFTPLLITIGTLLY*AA	86	0.0140643	0.684227
												YTYNHNM*RTLPYR*AVSLLSS	1	0.00105698	0.0479236					YQTNLSPETHPELSTQKIITA	86	0.0140643	0.684227
												YPPKNNAPDRTTNNRLVR	1	0.00105698	0.0479236					YKLNGQQEA*KGI*HN*AYKQQ	86	0.0140643	0.684227
												SM	1	0.00105698	0.0479236					YHG*TSHCARSLLAVQRAD*AA	86	0.0140643	0.684227
												Y*LVQHIKLAYNLLKRHGV*AA	1	0.00105698	0.0479236					YQAHILITRGNRKQSRQKL*AA	86	0.0140643	0.684227
												YGPQE*LDGVVQPLQFA	1	0.00105698	0.0479236					YLRIR*THWERHP*VTDRK*AA	86	0.0140643	0.684227
												YTFVPADP	1	0.00105698	0.0479236					YNMCNSA*PDSQVAHSS*K*AA	86	0.0140643	0.684227
												LQMGSSSINLFPTLTIH*N*ISS	1	0.00105698	0.0479236					YDYCPSNNARGWL*RIIAS*AA	86	0.0140643	0.684227
												YRHI*I	1	0.00105698	0.0479236					YYPITQRIIR*TGQISQNK*AA	86	0.0140643	0.684227
												YLSAVLNTQLL*L*LTTAKLSS	1	0.00105698	0.0479236					YCEHKGYSMN*KELL*FVT*AA	86	0.0140643	0.684227
												**NMIDNI*T*TMTAKQH	1	0.00105698	0.0479236					YTEIRSDTTQCKKRHTSIA*AA	86	0.0140643	0.684227
												YHHVTATFLTRGIKSTYCMLSS	1	0.00105698	0.0479236					YGEPAQRSI*KTLCQGQKE*AA	86	0.0140643	0.684227
												YAHVAH*RTP	1	0.00105698	0.0479236					YSKRTWPDVIYPGP*KIS**AA	86	0.0140643	0.684227
												YLRIIITL*TKPPLFN	1	0.00105698	0.0479236					YQG*HIIGPPRI*VPR*AR*AA	86	0.0140643	0.684227
												IPHYTRYKPWRINLPDYEAISS	1	0.00105698	0.0479236					YCR*LDANSASDVSHPHSN*AA	86	0.0140643	0.684227
												Y*SDSEKTPLKIDLLYNLLSKQ	1	0.00105698	0.0479236					YPLSSPLHPPHNGNEGCCK*AA	86	0.0140643	0.684227
												YRTSISHRTLNLIHRPRLSQ*A	1	0.00105698	0.0479236					QKYCQ*G*YKNKST*NTLLSSS	86	0.0140643	0.684227
												*RDSVET	1	0.00105698	0.0479236					YEPLRDVVLKGVIPGGQGT*AA	86	0.0140643	0.684227
												VTTITG*RLGSSLFHIS	1	0.00105698	0.0479236					YNESGTSRVRIRPLKAGKQ*AA	86	0.0140643	0.684227
												YMGRQ	1	0.00105698	0.0479236					YLAGLTHH*ERRKERRVSV*AA	85	0.0139007	0.676271
												YSNSYHP	1	0.00105698	0.0479236					YDPTVENEFLSLGSILEVI*AA	85	0.0139007	0.676271
												YTLQKH*KKL*FNPLEKRRSKQH	1	0.00105698	0.0479236					Y*AVRLSRHENMHNQKHHY*AA	85	0.0139007	0.676271
												YQNIVQIWNC*RHISNE*	1	0.00105698	0.0479236					YGPEKKAQTRVPYHMEIPP*AA	85	0.0139007	0.676271
												YSNLKPYNRKFLISEIQKPLSS	1	0.00105698	0.0479236					YKPEA*KNG*STKIICKRV*AA	85	0.0139007	0.676271
												SSYTPKETKKQDSPTNSILKQ	1	0.00105698	0.0479236					YPQHQWSETNKRWIAHG*K*AA	85	0.0139007	0.676271
												YP*YILFPSYRSTSSLHWAGIKQH	1	0.00105698	0.0479236					YEKHKYGYAAMVN*KSFNH*AA	85	0.0139007	0.676271
												YRRRNDLF	1	0.00105698	0.0479236					YGSRMISPTQHKQLT*AHK*AA	85	0.0139007	0.676271
												YPPKNNAPDRTTITDWSR	1	0.00105698	0.0479236					YSCRGTVG*LTGSPLRTLD*AA	85	0.0139007	0.676271
												YLSAVLNTQLLYFS*PATN*AA	1	0.00105698	0.0479236					YETLEI*RRNANTALRSNP*AA	85	0.0139007	0.676271
												YILR*THPNPVRSHFTRYY*AA	1	0.00105698	0.0479236					YLRTPTRQWKCNYSATKGR*AA	85	0.0139007	0.676271
												EILTLSPLSTKED*AA	1	0.00105698	0.0479236					YYSLRWMRTVIERIDRETH*AA	85	0.0139007	0.676271
												YLPSLAGLQLFFHISAQPIISS	1	0.00105698	0.0479236					YTRQSEYPRQPRLESLYVL*AA	85	0.0139007	0.676271
												YSNQKRTHKNSTPTKRIEH	1	0.00105698	0.0479236					YQHGRPGRTAIMAGFTNEI*AA	85	0.0139007	0.676271
												LP*ETAKQNEIL	1	0.00105698	0.0479236					YRESGGIPKCAEYEIV*DVSSS	85	0.0139007	0.676271
												*PP*EYVTIFKPILL	1	0.00105698	0.0479236					YSVG*PDKKPMIKAGDYYRKQQ	85	0.0139007	0.676271
												YALAVNPNKNKEVFM*PV	1	0.00105698	0.0479236					YNKHLSIQHLSPWI*LEYT*AA	85	0.0139007	0.676271
												YHSLIMLYNKCH	1	0.00105698	0.0479236					YRQTPRTRTA*AICGPCGY*AA	85	0.0139007	0.676271
												YHGRLLRHPYYYHPSIHWTLSS	1	0.00105698	0.0479236					YLTHCAQNCGSVEWLPEQA*AA	85	0.0139007	0.676271
												YPPNTGLWHAI*R	1	0.00105698	0.0479236					YPEKT*QSSMKYKAR*DPNKQQ	85	0.0139007	0.676271
												YSHFVYSY*VPLPTLVIRS*VS	1	0.00105698	0.0479236					Y*ENLTPARTCPNTCLTTL*AA	85	0.0139007	0.676271
												YH*LLKEKN*IY*Q*SVGPAH	1	0.00105698	0.0479236					YGSRDNRRRLHRKLYDAPT*AA	85	0.0139007	0.676271
												YRVCSPILLNFILVLNRVYLS	1	0.00105698	0.0479236					YKSIRKNK*CRQAAMPHCP*AA	85	0.0139007	0.676271
												YQNIDSNIGIVTAH*QRM	1	0.00105698	0.0479236					YSNSDASLYLIHKR*AKLQ*AA	85	0.0139007	0.676271
												YRPSVREVVRHIHPRRYHGG*AAS	1	0.00105698	0.0479236					YAPTHQNSRRARPH*YSYF*AA	85	0.0139007	0.676271
												YSPAEPKPSLTQPHGT*HQ*DS	1	0.00105698	0.0479236					YLTARQQYTGVSKVTTEDE*AA	85	0.0139007	0.676271
												**NMSTTYKPNI*QLSS	1	0.00105698	0.0479236					YKNEQRTLPFFHGN*HNAR*AA	85	0.0139007	0.676271
												YQ*KTYNNKTS	1	0.00105698	0.0479236					YEPDVSLL*GHRYGDAKLG*AA	85	0.0139007	0.676271
												CI	1	0.00105698	0.0479236					YCQKTPTPN*TTYQECAKQ*AA	85	0.0139007	0.676271
												YNPE*TYHQKRLPY**YYN*AGP	1	0.00105698	0.0479236					YLACT*QSTTQTMNRPQLI*AA	85	0.0139007	0.676271
												YHI*LQEYPILILI*KHRK*AA	1	0.00105698	0.0479236					YLQKHLAWAG*RSNTFDPR*AA	85	0.0139007	0.676271
												YHLVTKRKIEYTDSDL*GQRP	1	0.00105698	0.0479236					YKIARNRFDIAGRM*NRVI*AA	85	0.0139007	0.676271
												YLYAS*LLLLEGL*AENRLDKQH	1	0.00105698	0.0479236					DHQCTLSGETKRRLVQNVT*AA	85	0.0139007	0.676271
												SC	1	0.00105698	0.0479236					YDKLEDPYYKRREVPWDI**AA	85	0.0139007	0.676271
												YTSSQAIYSNELLPPLIHN*AA	1	0.00105698	0.0479236					YQPHFYAETTSKICQHTTTLSSS	85	0.0139007	0.676271
												YL*TSNR	1	0.00105698	0.0479236					YL*KT*SKA*RHHKKTHPHKSS	85	0.0139007	0.676271
												YKNHHWPRFFDSV*LPHT*VKQH	1	0.00105698	0.0479236					YITKRIISTRVIKRRTERY*AA	85	0.0139007	0.676271
												YSIILRTNCIYAPEPEI	1	0.00105698	0.0479236					Y*KTCTLPGVTIRGWHFIC*AA	85	0.0139007	0.676271
												YTNGLKRTLSNFKLRNNIHNKQH	1	0.00105698	0.0479236					YRRHQTISRVMDGAATNTS*AA	85	0.0139007	0.676271
												YEMRRCFSP	1	0.00105698	0.0479236					YKFPFKYLDVETAILNKRS*AA	85	0.0139007	0.676271
												IPPRTATFLTRGIKVDLLHVKQH	1	0.00105698	0.0479236					DVNLSGRLTRVCVCQIPIA*AA	85	0.0139007	0.676271
												YRYTHLLHQTLSTSHNLNSPKQ	1	0.00105698	0.0479236					YRRN*PIDQNNIFFYTTPS*AA	85	0.0139007	0.676271
												YLDPQVNYFEQPFRKPRHAISS	1	0.00105698	0.0479236					YQTRRAKNTKGGPAPLDYM*AA	85	0.0139007	0.676271
												YMRHILHTQKRTSNLFNF*	1	0.00105698	0.0479236					YD*TNGVT*QYVRNLHPRY*AA	85	0.0139007	0.676271
												YSF*NMLVITYNLSPQRYISS	1	0.00105698	0.0479236					YPTF*IKLNCRLTSI**GP*AA	85	0.0139007	0.676271
												YE*KPCLY	1	0.00105698	0.0479236					YLAGMAIIQPV*ARVNKLP*AA	85	0.0139007	0.676271
												VPLLLKFDHK	1	0.00105698	0.0479236					YTGVKASKQAANQPRQSIP*AA	85	0.0139007	0.676271
												YTY*YIH*TLQSLPVILDGLS	1	0.00105698	0.0479236					YTKHTYNVARKNLANQIRQ*AA	84	0.0137372	0.668315
												Q*RVIVYKYYYCQHCC*RRRGISR	1	0.00105698	0.0479236					YVEVGTQYCARRLNKNYER*AA	84	0.0137372	0.668315
												*HVD	1	0.00105698	0.0479236					YVSSHVPQLRDKPYK*QGS*AA	84	0.0137372	0.668315
												YLPK*CSR*NNNNRLSE	1	0.00105698	0.0479236					YTRIRYRVNM*PGEAC*RA*AA	84	0.0137372	0.668315
												Y*NLIGARYRI*LRWTVELSS	1	0.00105698	0.0479236					YWDLIYNPSRYIIGRTIMF*AA	84	0.0137372	0.668315
												YNNIPLLTKY*ALNLEQSTVSS	1	0.00105698	0.0479236					YASLTQNK*HIFGAIKLIK*AA	84	0.0137372	0.668315
												YTSFRTMRLRSQY*ALIRSL*AA	1	0.00105698	0.0479236					YAPNQQKRHEYDRDDCRLL*AA	84	0.0137372	0.668315
												LQPPPLVD	1	0.00105698	0.0479236					YIMLYNIQLLKRHLGSIHN*AA	84	0.0137372	0.668315
												YLNIIITN*YSTSNHTEQCTK	1	0.00105698	0.0479236					YRPRLESTILSLEYQLPHE*AA	84	0.0137372	0.668315
												YTLQKH*KKL*FNPSKKEDLSS	1	0.00105698	0.0479236					YSAQQAETVGRNLDSTTHN*AA	84	0.0137372	0.668315
												YLSAVLNTQLLYFS*PRQN*AG	1	0.00105698	0.0479236					YFRVPIPPIKRISTTVSAG*AA	84	0.0137372	0.668315
												YIPNPSL*GIYRIH	1	0.00105698	0.0479236					YTDREMGPSQENRLASDSA*AA	84	0.0137372	0.668315
												KSPKTP*HGIVSISS	1	0.00105698	0.0479236					YR*PNGTTGNGGLIP*SGV*AA	84	0.0137372	0.668315
												YRELTID*TLTHI*NVPYELSS	1	0.00105698	0.0479236					YHEDTPRIDYRRQN*TQLCKQQ	84	0.0137372	0.668315
												YQDIQDS	1	0.00105698	0.0479236					YYGYGLEQDTSCR*EATTT*AA	84	0.0137372	0.668315
												Y*NGTLIP*LMRLTLTM	1	0.00105698	0.0479236					YST*RRDKSKFNR*DNPVA*AA	84	0.0137372	0.668315
												YIPQYS	1	0.00105698	0.0479236					YGKSESGHT*ITSGSTILQ*AA	84	0.0137372	0.668315
												*RHPKGA	1	0.00105698	0.0479236					YTSRGKASVGVKRS*HSLN*AA	84	0.0137372	0.668315
												**NMSTTYKPKL*QLSMH	1	0.00105698	0.0479236					YRRGGGPSNLALLNDALDL*AA	84	0.0137372	0.668315
												YRN*VLCLHISLYNAVLKMLSS	1	0.00105698	0.0479236					YHEALRLRLTYHCTKSTGL*AA	84	0.0137372	0.668315
												YDV*KNRYTNGRTRTNRDSVAA	1	0.00105698	0.0479236					YRRNSISVAIRT*KPCVLP*AA	84	0.0137372	0.668315
												NAVS*LFFPN	1	0.00105698	0.0479236					YVPLGQH*YSPHFT*EEAR*AA	84	0.0137372	0.668315
												YSRNLTSLPG	1	0.00105698	0.0479236					YRKNPNIPNRGTICRLRHT*AA	84	0.0137372	0.668315
												YTTSETLEKL*IQPPRKRRSKPDD	1	0.00105698	0.0479236					YTLVPLCKR*NKPKSYIRC*AA	84	0.0137372	0.668315
												YYTYDHSYQIDSIQPIAETLSS	1	0.00105698	0.0479236					YPIIQPKKTASNKRTRTIN*AA	84	0.0137372	0.668315
												YA*KKTTPNIYSLLTNRKT*LSS	1	0.00105698	0.0479236					YKDGGYNQR*RTKA*ISDA*AA	84	0.0137372	0.668315
												YPNHTAMTLCPDAS*Q*NLIK	1	0.00105698	0.0479236					YSQIRMEKIKIIVTSR*SP*AA	84	0.0137372	0.668315
												YSPVQLHRLQYRPALS*TKLSS	1	0.00105698	0.0479236					YKEILL*EHTGGPQ*STSYKQQ	84	0.0137372	0.668315
												YNGITSLTSFQHSQFTEIDKQH	1	0.00105698	0.0479236					YKQRTERPLIQSR*EPQNHKQQ	84	0.0137372	0.668315
												YHFLISIQRT*NPKFLE	1	0.00105698	0.0479236					YGNWKQPFDPAEPERGT*Y*AA	84	0.0137372	0.668315
												YQLKRYLSYLTFSLR**FP	1	0.00105698	0.0479236					YS*LRLAITMQSHIPCTPL*AA	84	0.0137372	0.668315
												YHHFSSIIKD	1	0.00105698	0.0479236					YSLKDPFP*IAQEGDTAAY*AA	84	0.0137372	0.668315
												YPHLKAEI*RYPPLSTKED*AGH	1	0.00105698	0.0479236					Y*HSRRVQSVDTSMGHMHF*AA	84	0.0137372	0.668315
												YH*LLKKEKIEYTDSDL*GQR	1	0.00105698	0.0479236					YNRPGL***CSSRMTSGPH*AA	84	0.0137372	0.668315
												YVIS*LFHHRTVSV*SSTTSS	1	0.00105698	0.0479236					YLAGK*V*RRRRMDL*NIH*AA	84	0.0137372	0.668315
												YCPQFVDSNDPFLDHYCRDIKQH	1	0.00105698	0.0479236					YGSDYYDLISTRDNELLIL*AA	84	0.0137372	0.668315
												YLYCIHS	1	0.00105698	0.0479236					Y*DHKANREHTQTGELCST*AA	84	0.0137372	0.668315
												YYNIRCEFWTTIPDAALNNVSS	1	0.00105698	0.0479236					YPRSYKEEWYTPKTYRGGQ*QQ	84	0.0137372	0.668315
												YRLINHIARW*NYYNPP*KLSS	1	0.00105698	0.0479236					YSISVLKSGNV*WHLTHSR*AA	84	0.0137372	0.668315
												YTTPFIPTSTTHLIFNPSVSS	1	0.00105698	0.0479236					YARTVYVSPRCG*PSVPVG*AA	84	0.0137372	0.668315
												LPSHTN	1	0.00105698	0.0479236					YNELSEHKLD*PLVESKSA*AA	84	0.0137372	0.668315
												YPS*RSPYNQSLHY	1	0.00105698	0.0479236					YKLQLA*NLKKRRLDSATA*AA	84	0.0137372	0.668315
												YWFYH	1	0.00105698	0.0479236					YHLIATSRGDVIAVSKLNR*AA	84	0.0137372	0.668315
												YSTIISSSPRTYLQQLQV*AA	1	0.00105698	0.0479236					YA*KASCPESKMRKDPNEL*AA	84	0.0137372	0.668315
												IPSFPCRTSSFLPYIGAANNKQH	1	0.00105698	0.0479236					YSDDF*RY*RQK**RKEKG*AA	83	0.0135737	0.660359
												YTAHTPLI**IH	1	0.00105698	0.0479236					YDSARAEENSKRSPRDIKI*AA	83	0.0135737	0.660359
												RYY	1	0.00105698	0.0479236					Y*PIHLGHSTEQQRSRNSQ*AA	83	0.0135737	0.660359
												YPQKPRSSIDDLSSTLTLLK*AGP	1	0.00105698	0.0479236					YRSSSKLSISTKDSIRYVV*AA	83	0.0135737	0.660359
												YESYCNDSLP*AS*Q*T*LS	1	0.00105698	0.0479236					YGGTGAYPNNHPHGHEAER*AA	83	0.0135737	0.660359
												ILFLQNPNQSLTQPHGT*HQ*AA	1	0.00105698	0.0479236					YPKTII*NHVIKNHAKT*P*AA	83	0.0135737	0.660359
												YINNDR*TPSQPIPTGQQS*AA	1	0.00105698	0.0479236					YVLLTPTKRYRNASLE*CM*AA	83	0.0135737	0.660359
												SPP	1	0.00105698	0.0479236					YSVGTA*SQAEESTTPV***AA	83	0.0135737	0.660359
												YFIGNDTTT*QTTD	1	0.00105698	0.0479236					YTNI*AQQI*NPSPKIRAKQQ	83	0.0135737	0.660359
												*S	1	0.00105698	0.0479236					YRPVGTA*KGRDAVILLQP*AA	83	0.0135737	0.660359
												YTLFQHT	1	0.00105698	0.0479236					YTLATVPIADSIHRKKKTD*AA	83	0.0135737	0.660359
												RQS	1	0.00105698	0.0479236					YT*LNTRNRSG*ELQIDPI*AA	83	0.0135737	0.660359
												YPLNLFLIKFRQSTKP	1	0.00105698	0.0479236					YRKRFAIRPTYYIASWQSVKQQ	83	0.0135737	0.660359
												YRPYYHARLLN*LTTGL*SISS	1	0.00105698	0.0479236					YL*VKNLHYYQLVINPQSR*AA	83	0.0135737	0.660359
												YTSSI	1	0.00105698	0.0479236					YIT*KSEDYDVVPGVQDCR*AA	83	0.0135737	0.660359
												YTY*LYTYS*IPTTYKTR*LSS	1	0.00105698	0.0479236					YDKLKTAKAPQASQGPLLH*AA	83	0.0135737	0.660359
												Y*NLIGARYRIWLRMDGRIKQH	1	0.00105698	0.0479236					YRIRGLESNLREHSPTMPS*AA	83	0.0135737	0.660359
												YTTTIASIDYVITDGHTR	1	0.00105698	0.0479236					YKNNRNKRMKHDTCLNPSS*AA	83	0.0135737	0.660359
												YIRGI**TTCN	1	0.00105698	0.0479236					YTG*QTPYIADLSRILTPTKQQ	83	0.0135737	0.660359
												YST*NPTTASF*SDNTKPLSS	1	0.00105698	0.0479236					YTPVKNDTRMNSWQQPRNT*AA	83	0.0135737	0.660359
												IPPTYGNFSQPAALNRLIAC*AA	1	0.00105698	0.0479236					YNDACQK**RPQA*TELRLSSS	83	0.0135737	0.660359
												YPNYSGELHIPLFIP*QNN*AA	1	0.00105698	0.0479236					YRH**GQN*TTSNHKSYTK*AA	83	0.0135737	0.660359
												LLSFCLFLLSTFTHPCHQILSS	1	0.00105698	0.0479236					YLTLEPAKKTDQKDHGNGN*AA	83	0.0135737	0.660359
												EKEVG*S	1	0.00105698	0.0479236					YWLTA*DQNEGCTQITRAK*AA	83	0.0135737	0.660359
												YTIPSLKSRMLSIFIQ*PKLS	1	0.00105698	0.0479236					YEGSQEHRYTYIFGKLEIN*AA	83	0.0135737	0.660359
												YTTHFVSLIM*HT*GKQNQ*AA	1	0.00105698	0.0479236					YRQQIVNRE*ESEVWHSPL*AA	83	0.0135737	0.660359
												YKTIILFL	1	0.00105698	0.0479236					YVPTPCNEYISENQSLACT*AA	83	0.0135737	0.660359
												YS*KVQVRKNPTSHFPLALLSS	1	0.00105698	0.0479236					YRALPALSDCSKYLPLGET*AA	83	0.0135737	0.660359
												YNGITSITSFQHSNNSLKFE*AA	1	0.00105698	0.0479236					YMYLNYQKAVQDTIQIRKR*AA	83	0.0135737	0.660359
												IQLKRAQRKLRAPIA*H	1	0.00105698	0.0479236					YHLYFRAGSKQTLTTMPGY*AA	83	0.0135737	0.660359
												YLSVCTQYSIIIL*LTTAKLSS	1	0.00105698	0.0479236					YRPVAKAYKKVRKVEIAIV*AA	83	0.0135737	0.660359
												YR*GHLL	1	0.00105698	0.0479236					YITTGRM*SHT*AHHTTVW*AA	83	0.0135737	0.660359
												YP*YIYFLYRSTLSYIGPV*AA	1	0.00105698	0.0479236					YR*LTMHHERRSKRYGQMI*AA	83	0.0135737	0.660359
												YAIEQKKTIRQILPPLCARHKQH	1	0.00105698	0.0479236					YVDHL*FTSNQIPIH*TPP*AA	83	0.0135737	0.660359
												YNHIS*VY	1	0.00105698	0.0479236					YTKINACFTRVHENLVKA**AA	83	0.0135737	0.660359
												YRRSTTSKPP	1	0.00105698	0.0479236					YRVINKAAVI*IPIRHIMSKQQ	83	0.0135737	0.660359
												*LILIDTQYQIDSIQPIAETLSS	1	0.00105698	0.0479236					D*RASPTLWCH*SA*NVG**AA	83	0.0135737	0.660359
												YTQHINKLS*NYSKIILEILSS	1	0.00105698	0.0479236					YY*ELNGRGGFPHTSTNWT*AA	83	0.0135737	0.660359
												YLQTSHHY*YSTSNTLSSVL	1	0.00105698	0.0479236					Y*AQENQ*VPTHWRPHRFD*AA	83	0.0135737	0.660359
												YNAL*ASILLD*LSTTD*TVSS	1	0.00105698	0.0479236					YNSPTSHETPRGHRLHAQP*AA	83	0.0135737	0.660359
												YKVVKT*YTHPIISKPSIPLSS	1	0.00105698	0.0479236					Y*PGRTA**VMKEDRSTPS*AA	83	0.0135737	0.660359
												VPI	1	0.00105698	0.0479236					YQTDNDKCAYRHDDSVQRF*AA	83	0.0135737	0.660359
												*LQDHIERTNRDIRKSVISS	1	0.00105698	0.0479236					Y*WSCKQQRCPGNR*IYSNKQQ	83	0.0135737	0.660359
												YRRITI	1	0.00105698	0.0479236					YTCRNR*KTTQKPTRVSTS*AA	83	0.0135737	0.660359
												HC	1	0.00105698	0.0479236					YRKHRIFIPRDRCQLQLGY*AA	83	0.0135737	0.660359
												YVLKKNRYTNGRPVQNRDSGSS	1	0.00105698	0.0479236					YHQPL*PTRKGQGN*CKKN*AA	83	0.0135737	0.660359
												YSP*NSDYTIIILWPDTV	1	0.00105698	0.0479236					YKPSL*SNTAQI*PI*CLS*AA	83	0.0135737	0.660359
												LLAKEGRGYLVEKRE	1	0.00105698	0.0479236					YSRF*H*KQPIRVSVRPRN*AA	83	0.0135737	0.660359
												YESQS*YSITNNTNQITKTLSS	1	0.00105698	0.0479236					YPYLGRSVLEEFLQLYG*E*AA	83	0.0135737	0.660359
												YIPTTYQKLLTKSI**IRSLSS	1	0.00105698	0.0479236					YRTLRKNQTIRAKYEGNRH*AA	83	0.0135737	0.660359
												YKTIIYSS	1	0.00105698	0.0479236					YGSTSGMKVVKRLIYHGRE*AA	83	0.0135737	0.660359
												LLRQYRQYL	1	0.00105698	0.0479236					YHQEK**HWPALGHYQTRS*AA	83	0.0135737	0.660359
												YEHD	1	0.00105698	0.0479236					YHTKSDYIGEKMQTTY*RG*AA	83	0.0135737	0.660359
												YSYE*RF*KNKQHILSACIC*AA	1	0.00105698	0.0479236					YV*NTIQTITKVRHHYDFQSSS	82	0.0134101	0.652403
												*PTSST	1	0.00105698	0.0479236					YEVAPLPNPVLTSTTRTRN*AA	82	0.0134101	0.652403
												YQLISNGPITLPLRPK	1	0.00105698	0.0479236					YPSLTIAMITTDAEKLIQN*QQ	82	0.0134101	0.652403
												YER*RPGSIPIVYPTEQLDVSS	1	0.00105698	0.0479236					YSTYLALREKWKAVIMSSP*AA	82	0.0134101	0.652403
												RRGISSRKRE	1	0.00105698	0.0479236					YEEPETLQKQIRDCVIIEG*AA	82	0.0134101	0.652403
												IHQCMNVEPINHAASSN	1	0.00105698	0.0479236					YTEKRNVHLGPRIGVIPRHLSSS	82	0.0134101	0.652403
												YIIIKTNCYYS	1	0.00105698	0.0479236					YSRRKFNLLENNYSPRV*R*AA	82	0.0134101	0.652403
												YSHRDHNSTNIYLTCTNVV*AA	1	0.00105698	0.0479236					YPEPQKNIINSADLGD*NG*AA	82	0.0134101	0.652403
												YISPIGYNLTVPHTV	1	0.00105698	0.0479236					YKPHCNTQR*RDRLQIVGK*AA	82	0.0134101	0.652403
												LLTSD	1	0.00105698	0.0479236					YGTHTHSTDEPENQRSAFA*AA	82	0.0134101	0.652403
												LPNHTAMTLCPDAS*Q*NLIK	1	0.00105698	0.0479236					YSMGK*YSPCLTGLQKFHV*AA	82	0.0134101	0.652403
												YHL*IYRKLCYDPSPHTVD*AA	1	0.00105698	0.0479236					YSLKARTKPASRASEE***AA	82	0.0134101	0.652403
												YIRGQYNDNMP	1	0.00105698	0.0479236					YRLTSKPSLSWIH**EEDL*AA	82	0.0134101	0.652403
												YVIS*LFHHRTGIGL*SINRKQ	1	0.00105698	0.0479236					YLRHLFSALTVNETWDPFT*AA	82	0.0134101	0.652403
												YADLTILTCQLES*LYMSW*AC	1	0.00105698	0.0479236					YGGYKLT*DRKPRTNTTLV*AA	82	0.0134101	0.652403
												LPQS*SGGRDNDRANLSINRKVKQ	1	0.00105698	0.0479236					YTKRMETEPAQNTPDTGIE*AA	82	0.0134101	0.652403
												LPNQYCNDVFSPEHLDNKT*LS	1	0.00105698	0.0479236					YGVV**ILAWAILVNVTNFKQQ	82	0.0134101	0.652403
												YQGTSKPC	1	0.00105698	0.0479236					YRAAVQIGSDNDRTKGRES*AA	82	0.0134101	0.652403
												YL*SHYPTFRFNPQIFPPHKQ	1	0.00105698	0.0479236					YQTTSA*AGQQRSMKLSIN*AA	82	0.0134101	0.652403
												YPNYSGELHIPLFIPIQNN*AA	1	0.00105698	0.0479236					YFTFEKGLSHYVSEGPTSY*AA	82	0.0134101	0.652403
												YRKATFYWPT	1	0.00105698	0.0479236					YAPA*N*ATRNTVPCQVIG*AA	82	0.0134101	0.652403
												YMY	1	0.00105698	0.0479236					Y*P*EANPKKHRFLKHGRR*AA	82	0.0134101	0.652403
												YRIHIFFIKPFHLHNLNSPKQ	1	0.00105698	0.0479236					YSARAPHAVCPRSR*IRLK*AA	82	0.0134101	0.652403
												YFPSPYGQIATLLPDD	1	0.00105698	0.0479236					YMGIK*YNKIKNSGSATAR*AA	82	0.0134101	0.652403
												YNWGSHH*PLSNTHNSLKLNKQH	1	0.00105698	0.0479236					YELSAEDVL*ETGQAQARSKQQ	82	0.0134101	0.652403
												LLDHKYLAPPRHISSKQLQV*AA	1	0.00105698	0.0479236					YAKNRLYTE**KMAHRVVK*AA	82	0.0134101	0.652403
[truncated: 49,507 more rows]

## Sheet: % codon occurance
	WPA																						OverFlap																						OverFlapAsym
aa\position	1	2	3	4	5	6	7	8	9	10	11	12	13	14	15	16	17	18	Average	Theoretical*		aa\position	1	2	3	4	5	6	7	8	9	10	11	12	13	14	15	16	17	18	Average	Theoretical*		aa\position	1	2	3	4	5
A	0	2.82005	1.60214	0.602835	0.659664	2.95042	2.08404	2.24691	0	0	1.26744	0.139187	0.622568	0.708723	0	0	5.17928	0	1.16018	6.25		A	0.320078	3.78152	2.14035	5.97673	3.79014	5.22702	5.89144	3.644	3.11095	2.86425	2.60178	3.44405	0.967502	3.16026	2.26222	3.60063	2.92575	2.22909	3.38927	6.25		A	0	5.12593	4.95243	4.42326	5.26762
C	0	0.285197	1.25667	0	0	0	0.693069	0	0	0	0	0	0.0951146	0	0	0	0	0	0.129447	3.125		C	0	3.03182	2.16461	0.360262	1.79634	2.45276	3.12604	1.84108	1.53308	1.41497	1.70218	0.875416	0	1.65053	2.66583	3.61508	1.44489	0.512028	1.67705	3.125		C	0	1.77836	1.35715	1.99042	1.4092
D	0	0	0	0	0.93778	0.525353	1.37648	0	0.0502035	1.20196	0	0	0.144113	1.68224	0	0	0	0	0.328785	3.125		D	0.0410065	0.839704	1.93299	2.54127	3.42128	0.890324	2.35021	2.43887	4.649	2.49721	1.53637	1.54452	0	3.53769	3.14411	1.49476	0.556378	3.46281	2.04881	3.125		D	0.143619	2.52441	3.20298	3.67529	4.74423
E	0	2.72427	1.18973	47.5798	0.110327	23.3993	1.38372	0	0	0.737379	0.965139	0.445397	0	0	2.00887	0	0	3.74294	4.68261	3.125		E	0	2.39492	0.964069	2.45834	3.47064	1.50279	3.6276	1.9476	3.2188	1.37381	3.549	1.78243	0	1.37088	0	0.743249	1.64798	1.61554	1.75931	3.125		E	0	5.93752	5.86427	4.80399	4.80689
F	0	0	0	0	0	50.5042	0	24.3894	0	0.245793	0.0526943	0	0	0	0	0	0	0	4.17734	3.125		F	0.0284767	1.9426	2.89706	2.48296	3.15662	4.99425	3.55941	2.42456	3.17068	3.13867	3.02865	4.13917	5.27832	1.08732	1.9353	2.84086	3.47789	3.26639	2.93607	3.125		F	0.265068	0.845326	1.42076	0.353745	1.19618
G	0	0.444823	2.08797	1.37791	0.595307	0.75754	0.0410529	1.77674	57.3456	1.40723	27.806	0.39529	0	0	0	13.7062	0	0	5.98564	6.25		G	0	1.26924	2.86674	2.60737	0.43743	3.35617	1.85168	1.03024	1.04694	2.07186	1.53637	3.48308	0	3.01359	1.8788	2.41349	3.48212	2.41448	1.93109	6.25		G	0	5.18569	4.34615	4.73941	3.15093
H	0	2.17729	2.20241	1.14826	50.5413	0	25.0471	1.64064	0	0.0783297	1.44493	0	0	0	0.282372	0	0	0	4.69792	3.125		H	0	4.22359	8.64024	4.63417	2.05277	4.74403	5.1838	3.70282	5.58809	2.05986	1.72688	7.38806	1.06864	2.93732	4.71213	7.9858	4.33256	4.97903	4.21999	3.125		H	0.147474	4.06759	3.31576	6.8108	2.37308
I	0	1.20038	0.457755	0.284856	0.457398	0.213425	0.840377	0	2.63964	0.129649	0.776548	0	0.0835855	0	0.427592	0	17.9681	0	1.41552	4.6875		I	0.0273377	4.97442	5.85353	7.16637	6.82884	5.4496	5.85508	11.0846	3.73978	6.28591	6.40478	5.70972	14.3026	8.0747	5.41037	7.92592	8.61011	5.56831	6.62622	4.6875		I	0	3.90373	2.45983	5.02183	4.19193
K	0	5.35703	5.62477	4.19997	3.39945	3.35616	1.02632	0	0.449189	59.5522	2.73456	30.0003	1.28261	0.950156	0	0	26.0956	13.3475	8.7431	3.125		K	0	3.55593	3.69014	7.81562	3.8683	2.81209	5.31412	3.45639	4.77842	5.41635	4.48917	2.33073	0	2.28806	6.00165	4.90338	7.71948	8.59634	4.27979	3.125		K	0	5.25702	5.53076	5.16834	5.4951
L	0	4.33117	0	1.51923	0.0758499	0	0	0.52461	0.140041	0	0.718307	0	0	4.71963	0	0	2.11155	10.0282	1.3427	9.375		L	0.0637879	10.9674	7.44213	8.57113	9.16271	10.553	6.36725	10.9654	7.5791	10.5617	8.18634	10.2485	23.0559	12.1619	10.1851	8.22116	8.08124	4.83778	9.28953	9.375		L	0	8.1612	6.14476	5.898	5.39871
M	0	0	0.146827	0	22.9779	0.302547	0	0	1.26566	0	0	0.720987	0	0	0	0	0	18.291	2.42805	1.5625		M	0	1.27266	1.25026	1.23889	1.5454	1.20747	0.695518	0.270279	1.42191	2.21593	1.13949	0	0.956052	1.50973	1.1967	0.51821	1.08949	0.509821	1.0021	1.5625		M	0	0.883881	1.361	1.21546	0.607246
N	0	0.83218	2.34275	2.13973	0.114924	1.62766	1.61797	0	0.232521	1.46395	0.0915218	0	0.100879	0	1.14562	3.34777	2.70916	28.1073	2.54856	3.125		N	0	5.87223	8.50078	4.4009	5.94027	4.69311	7.72798	4.86184	4.44326	7.69231	6.85811	9.269	1.07055	4.76582	12.0719	8.71666	5.73302	2.27764	5.82752	3.125		N	0	4.30856	4.69122	5.21075	5.63679
P	0	4.83559	0.963013	4.55549	1.64112	2.24917	0.569911	1.16305	3.32135	0	59.8552	2.08223	28.5603	3.02181	6.71238	15.3998	0.756972	15.2542	8.38565	6.25		P	0	8.63745	10.4326	8.15385	7.35129	8.65011	5.22472	6.67112	9.30132	6.51574	8.1246	6.47362	18.0448	6.22665	11.8903	6.26394	9.72922	5.78239	7.97076	6.25		P	0	6.12741	5.96547	5.29172	8.26144
Q	0	1.54092	2.81346	3.0473	0.774588	2.20226	1.34267	3.6005	2.36485	1.78538	0	0.147538	1.17308	4.05763	0	13.785	0	2.33051	2.27587	3.125		Q	0	3.86127	4.34983	4.28168	6.44489	4.47926	4.67921	2.82362	3.29678	3.8453	3.55077	2.20434	0.475164	5.25472	5.06125	2.63647	2.0605	4.60605	3.55062	3.125		Q	0	4.51868	4.57748	4.56206	4.66134
R	0	1.62605	3.90387	2.96339	2.65245	1.42127	54.1608	1.00715	26.3595	3.64638	0.757135	0	0.746505	0	0.726099	5.12013	1.59363	0	5.92691	9.375		R	0	8.14524	4.37408	8.03333	7.1552	5.84093	4.50344	5.66473	8.47008	11.0848	4.72201	4.46815	1.16024	3.5905	6.38508	6.4642	8.42395	9.98234	6.02602	9.375		R	0	11.048	10.7907	10.1449	11.823
S	0	66.7639	2.04262	23.1661	1.19751	0.523008	2.86887	0.133627	0	0	0.399368	0.759959	0.409281	1.01246	0	0.748326	0	0	5.55694	9.375		S	0.189085	8.96216	6.01846	6.26183	7.28135	8.41007	6.88851	9.84928	8.00385	8.20684	8.77372	10.0849	11.9287	11.3445	6.61312	3.53456	8.65877	7.1397	7.67497	9.375		S	0.429892	9.31111	10.0813	10.328	7.14816
~*	0	1.77929	49.0877	4.11165	2.66164	3.27877	2.82299	7.2703	2.54981	2.60919	0.765455	3.41842	62.9918	5.48287	79.5159	23.7101	43.5857	6.42655	16.7816	4.6875		~*	0.657243	9.86795	11.3275	9.01174	9.76058	8.47117	10.5646	8.6839	8.39044	8.22914	7.83885	5.14655	3.62384	6.83485	9.75521	7.77727	9.32092	12.7786	8.22447	4.6875		~*	0	4.86761	2.89261	4.30952	5.39775
T	0	3.23508	1.87636	1.941	9.87657	3.61415	1.20502	2.64284	2.85367	0.583421	0.776548	1.94583	3.79017	1.3785	4.74385	24.1827	0	2.47175	3.72875	6.25		T	0	10.3396	6.64783	5.54908	7.51721	6.48831	7.14913	8.19104	8.69904	8.45554	13.7674	9.18722	16.7204	13.9943	4.46189	12.9594	8.64396	8.21232	8.72132	6.25		T	0	7.2619	14.4419	9.11448	10.1333
V	0	0.0468235	1.07097	0	0	0.879497	1.84496	0	0	0	0	59.9449	0	76.7601	4.20331	0	0	0	8.0417	6.25		V	0.0637879	3.57985	2.92131	4.53568	4.86932	5.62854	2.66842	4.09552	3.02799	2.84195	4.48388	4.88077	0.0839647	3.16222	0.716405	2.52292	1.56336	8.39991	3.33588	6.25		V	0	5.04207	3.36395	3.23961	4.537
W	0	0	0.0496621	1.26529	0	0	0	53.1613	0	26.5592	0	0	0	0	0	0	0	0	4.50197	1.5625		W	0	0.134444	0.446261	0.69979	0.477196	0	0.763706	0.106522	0.920841	0	0.365131	1.42185	0	0.0586682	0.799144	0	0.552147	0.328846	0.393031	1.5625		W	0	1.11521	0.31519	0.913761	0.663152
Y	100	0	21.2813	0.0971603	1.32622	2.19522	1.07462	0.442949	0.428051	0	1.58915	0	0	0.225857	0.233965	0	0	0	7.1608	3.125		Y	98.6092	2.34593	5.13927	3.21903	3.67222	4.14903	6.00812	6.24662	5.60966	3.22785	5.61455	5.91789	1.26329	3.97575	2.85351	4.86209	1.94627	2.50055	9.28671	3.125		Y	99.0139	2.72875	2.92442	2.78466	3.09696
* Theoretical occurrence of aa coding codon in random nucleic acid sequence
[truncated: 15 more columns]
